# Supplementary material for: Dysregulated gene expressions of MEX3D, FOS and BCL2 in human induced-neuronal (iN) cells from NF1 patients: a pilot study
Source: Sci Rep. 2017 Oct 24;7:13905. doi: 10.1038/s41598-017-14440-7 (PMC5654769; doi:10.1038/s41598-017-14440-7)
Supplement: Supplementary file 2 — Supplementary Table 3 [file 41598_2017_14440_MOESM2_ESM.xlsx]

## Sheet: Supplementary Table 3
Supplelmentary Table 3: Significantly different 149 gene expressions in NF1-iN cells compared to HC-iN cells determined by microarray analysis.
ProbeID	GeneSymbol	Description	HC-iN 1	HC-iN 2	HC-iN 3	NF1-iN 1	NF1-iN 2	NF1-iN 3	P Value	ratio	AveExpr	t	adj P Value	B	PrimaryAccession	RefSeqAccession	GenbankAccession	UniGeneID	EntrezGeneID	EnsemblID	TIGRID	GO	GenomicCoordinates	Cytoband
A_21_P0013198	PSPHP1	Homo sapiens phosphoserine phosphatase-like, mRNA (cDNA clone IMAGE:5552627), partial cds. [BC065228]	2428.89	2082.78	4647.24	4.33804	4.43812	4.36579	4.71404e-08	0.0015291	6.80763	-29.5447	0.00132809	7.01479	BC065228		BC065228	Hs.536913	8781		THC2500158	GO:0004647(phosphoserine phosphatase activity)|GO:0008283(cell proliferation)|GO:0016311(dephosphorylation)	chr7:55841079-55841138	hs|7p11.2
A_32_P148345	ANXA2	Homo sapiens annexin A2 (ANXA2), transcript variant 2, mRNA [NM_001002857]	246.746	291.053	340.036	2981.78	4188.46	3879.03	1.52158e-06	12.5652	10.0062	17.0065	0.00754423	5.35615	NM_001002857	NM_001002857	NM_001002857	Hs.511605	302	ENST00000421017	NP1174962	GO:0001525(angiogenesis)|GO:0001726(ruffle)|GO:0001765(membrane raft assembly)|GO:0001934(positive regulation of protein phosphorylation)|GO:0005509(calcium ion binding)|GO:0005515(protein binding)|GO:0005544(calcium-dependent phospholipid binding)|GO:0005546(phosphatidylinositol-4,5-bisphosphate binding)|GO:0005604(basement membrane)|GO:0005615(extracellular space)|GO:0005634(nucleus)|GO:0005765…	chr15:60639647-60639588	hs|15q22.2
A_19_P00316159	LOC101929452	Homo sapiens uncharacterized LOC101929452 (LOC101929452), long non-coding RNA [NR_110252]	9882.62	8617.03	8335.88	113387	87412.7	76358.4	1.96582e-06	10.2158	14.7993	16.3223	0.00754423	5.19172	NR_110252	NR_110252			101929452				chr2:7217894-7217835	hs|2p25.1
A_33_P3411388	UNCX	Homo sapiens UNC homeobox (UNCX), mRNA [NM_001080461]	35647.9	38223.8	47314.5	5489.6	5407.37	5911.4	2.22558e-06	0.139621	13.871	-16.0004	0.00754423	5.10997	NM_001080461	NM_001080461	NM_001080461	Hs.232272	340260	ENST00000316333		GO:0001502(cartilage condensation)|GO:0005634(nucleus)|GO:0006351(transcription, DNA-dependent)|GO:0006355(regulation of transcription, DNA-dependent)|GO:0007389(pattern specification process)|GO:0021516(dorsal spinal cord development)|GO:0021889(olfactory bulb interneuron differentiation)|GO:0035726(common myeloid progenitor cell proliferation)|GO:0043565(sequence-specific DNA binding)|GO:004559…	chr7:1276434-1276493	hs|7p22.3
A_24_P680657	CCDC73	Homo sapiens coiled-coil domain containing 73 (CCDC73), mRNA [NM_001008391]	3.34718	3.3524	3.3479	20.675	18.2133	24.8906	3.48682e-06	6.29536	3.07094	14.8859	0.00893039	4.80302	NM_001008391	NM_001008391	NM_001008391	Hs.706808	493860	ENST00000335185	THC2477848		chr11:32624534-32624475	hs|11p13
A_23_P344578	FAM154A	Homo sapiens family with sequence similarity 154, member A (FAM154A), transcript variant 1, mRNA [NM_153707]	15.501	14.5973	14.7229	3.51502	3.5183	3.52652	4.62731e-06	0.235682	2.8581	-14.2218	0.0100281	4.6007	NM_153707	NM_153707	NM_153707	Hs.731593	158297	ENST00000542071	THC2473247	GO:0005515(protein binding)	chr9:18927974-18927915	hs|9p22.1
A_33_P3338853	HTATSF1P2	Homo sapiens HIV-1 Tat specific factor 1 pseudogene 2 (HTATSF1P2), non-coding RNA [NR_033884]	4.026	4.11636	4.30723	18.9922	20.1284	16.1238	8.16888e-06	4.42001	3.12452	12.9716	0.0118776	4.1744	NR_033884	NR_033884	NR_033884	Hs.745279	401233	ENST00000604204	THC2644716		chr6:3023442-3023383	hs|6p25.2
A_21_P0001059	LOC101929565	Homo sapiens uncharacterized LOC101929565 (LOC101929565), long non-coding RNA [NR_125985]	23.9265	19.3696	19.1564	4.14126	4.19524	4.87396	9.69671e-06	0.212073	3.25332	-12.6152	0.0118776	4.04076	NR_125985	NR_125985			101929565	ENST00000423842	THC2707828		chr1:212719072-212727777	hs|1q32.3
A_33_P3239278	OR4D10	Homo sapiens olfactory receptor, family 4, subfamily D, member 10 (OR4D10), mRNA [NM_001004705]	4.6134	4.39847	3.94007	29.5121	20.9408	23.7991	7.91734e-06	5.68733	3.36089	13.0376	0.0118776	4.19854	NM_001004705	NM_001004705	NM_001004705	Hs.553756	390197	ENST00000530162	NP1461861	GO:0004888(transmembrane signaling receptor activity)|GO:0004930(G-protein coupled receptor activity)|GO:0004984(olfactory receptor activity)|GO:0005886(plasma membrane)|GO:0007186(G-protein coupled receptor signaling pathway)|GO:0016021(integral to membrane)|GO:0050907(detection of chemical stimulus involved in sensory perception)|GO:0050911(detection of chemical stimulus involved in sensory per…	chr11:59245535-59245594	hs|11q12.1
A_23_P93282	HIST1H3J	Homo sapiens histone cluster 1, H3j (HIST1H3J), mRNA [NM_003535]	165.853	177.834	156.825	640.723	591.046	668.562	1.13036e-05	3.79688	8.34279	12.3042	0.013269	3.91932	NM_003535	NM_003535	NM_003535	Hs.484990	8356	ENST00000359303	THC2539408	GO:0000183(chromatin silencing at rDNA)|GO:0000228(nuclear chromosome)|GO:0000786(nucleosome)|GO:0003677(DNA binding)|GO:0005515(protein binding)|GO:0005576(extracellular region)|GO:0005634(nucleus)|GO:0005654(nucleoplasm)|GO:0006325(chromatin organization)|GO:0006335(DNA replication-dependent nucleosome assembly)|GO:0007596(blood coagulation)|GO:0010467(gene expression)|GO:0016020(membrane)|GO:0…	chr6:27858262-27858203	hs|6p22.1
A_23_P69030	COL8A1	Homo sapiens collagen, type VIII, alpha 1 (COL8A1), transcript variant 1, mRNA [NM_001850]	29997.2	35909.6	31480.4	9002.83	8845.06	8330.55	1.43132e-05	0.269447	14.0363	-11.8393	0.0150808	3.72891	NM_001850	NM_001850	NM_001850	Hs.654548	1295	ENST00000273342	THC2472072	GO:0001525(angiogenesis)|GO:0005576(extracellular region)|GO:0005591(collagen type VIII)|GO:0005788(endoplasmic reticulum lumen)|GO:0007155(cell adhesion)|GO:0010811(positive regulation of cell-substrate adhesion)|GO:0022617(extracellular matrix disassembly)|GO:0030198(extracellular matrix organization)|GO:0030574(collagen catabolic process)|GO:0031012(extracellular matrix)|GO:0035987(endodermal …	chr3:99514765-99514824	hs|3q12.1
A_33_P3280367	SULT4A1	Homo sapiens sulfotransferase family 4A, member 1 (SULT4A1), mRNA [NM_014351]	3.34966	3.34317	3.35337	10.9073	12.2396	11.5639	1.37384e-05	3.4513	2.63719	11.9189	0.0150808	3.76227	NM_014351	NM_014351	NM_014351	Hs.189810	25830	ENST00000475131	THC2647375	GO:0005515(protein binding)|GO:0005829(cytosol)|GO:0006805(xenobiotic metabolic process)|GO:0008146(sulfotransferase activity)|GO:0008150(biological_process)|GO:0008202(steroid metabolic process)|GO:0044281(small molecule metabolic process)|GO:0050427(3'-phosphoadenosine 5'-phosphosulfate metabolic process)	chr22:44229580-44229521	hs|22q13.31
A_23_P115246	FCN3	Homo sapiens ficolin (collagen/fibrinogen domain containing) 3 (FCN3), transcript variant 1, mRNA [NM_003665]	5.88582	6.53398	5.74404	20.6785	22.4602	19.7276	1.86291e-05	3.46153	3.49146	11.3396	0.0161986	3.51155	NM_003665	NM_003665	NM_003665	Hs.333383	8547	ENST00000270879	THC2471738	GO:0001867(complement activation, lectin pathway)|GO:0003823(antigen binding)|GO:0005515(protein binding)|GO:0005576(extracellular region)|GO:0005581(collagen)|GO:0006956(complement activation)|GO:0030246(carbohydrate binding)|GO:0043654(recognition of apoptotic cell)|GO:0045087(innate immune response)|GO:0046597(negative regulation of viral entry into host cell)|GO:0051607(defense response to vi…	chr1:27695885-27695826	hs|1p36.11
A_21_P0014190	LOC101927181	Homo sapiens uncharacterized LOC101927181 (LOC101927181), long non-coding RNA [NR_108066]	3.71135	4.25726	3.76764	17.9376	14.1718	14.2993	2.03038e-05	3.93783	2.95388	11.1806	0.0161986	3.43948	NR_108066	NR_108066	NR_108066	Hs.288853	101927181	ENST00000313156	THC2492792		chr7:2486256-2486315	hs|7p22.3
A_32_P78816	PSPH	Homo sapiens phosphoserine phosphatase (PSPH), mRNA [NM_004577]	5054.64	4796.15	7249.41	817.031	819.963	1100.04	2.06989e-05	0.161257	11.1353	-11.1452	0.0161986	3.42328	NM_004577	NM_004577	NM_004577	Hs.512656	5723	ENST00000395471	NP086868	GO:0000287(magnesium ion binding)|GO:0004647(phosphoserine phosphatase activity)|GO:0005509(calcium ion binding)|GO:0005737(cytoplasm)|GO:0005829(cytosol)|GO:0006563(L-serine metabolic process)|GO:0006564(L-serine biosynthetic process)|GO:0008652(cellular amino acid biosynthetic process)|GO:0009612(response to mechanical stimulus)|GO:0016311(dephosphorylation)|GO:0031667(response to nutrient leve…	chr7:56078858-56078799	hs|7p11.2
A_23_P153372	HSH2D	Homo sapiens hematopoietic SH2 domain containing (HSH2D), transcript variant 1, mRNA [NM_032855]	13.6931	14.1718	10.1098	74.5662	58.6754	53.9037	3.03696e-05	4.93533	4.79758	10.4635	0.0188514	3.09574	NM_032855	NM_032855	NM_032855	Hs.631617	84941	ENST00000616070	THC2471673	GO:0002903(negative regulation of B cell apoptotic process)|GO:0005070(SH3/SH2 adaptor activity)|GO:0005515(protein binding)|GO:0005634(nucleus)|GO:0005739(mitochondrion)|GO:0005829(cytosol)|GO:0009967(positive regulation of signal transduction)|GO:0042110(T cell activation)|GO:0051902(negative regulation of mitochondrial depolarization)	chr19:16269004-16269063	hs|19p13.12
A_23_P44849	KCTD13	Homo sapiens potassium channel tetramerization domain containing 13 (KCTD13), transcript variant 1, mRNA [NM_178863]	63.6261	54.1222	54.3661	17.8008	19.5312	17.4512	3.6133e-05	0.318824	5.01353	-10.1671	0.0188514	2.94412	NM_178863	NM_178863	NM_178863	Hs.534590	253980	ENST00000563955	THC2560662	GO:0004842(ubiquitin-protein ligase activity)|GO:0005634(nucleus)|GO:0005654(nucleoplasm)|GO:0006260(DNA replication)|GO:0016477(cell migration)|GO:0016567(protein ubiquitination)|GO:0017049(GTP-Rho binding)|GO:0019904(protein domain specific binding)|GO:0031463(Cul3-RING ubiquitin ligase complex)|GO:0035024(negative regulation of Rho protein signal transduction)|GO:0042802(identical protein bind…	chr16:29923171-29922471	hs|16p11.2
A_32_P161033	lnc-RP3-377D14.1.1-3	Homo sapiens, clone IMAGE:6155889, mRNA. [BC043411]	6.22468	3.55426	10.4777	144.79	367.017	317.916	2.80124e-05	41.7704	5.31114	10.604	0.0188514	3.16558	lnc-RP3-377D14.1.1-3:19			Hs.446446			THC2493596		chr1:143403643-143403702	hs|1q21.1
A_24_P783008	LOC200726	Homo sapiens hCG1657980 (LOC200726), mRNA [NM_001102659]	21.2752	21.9616	19.2923	6.03122	4.01091	4.19912	3.56052e-05	0.224197	3.30074	-10.1919	0.0188514	2.95703	NM_001102659	NM_001102659	NM_001102659	Hs.144769	200726	ENST00000441223	THC2638161		chr2:207509322-207513393	hs|2q33.3
A_33_P3317253	PTER	Homo sapiens phosphotriesterase related (PTER), transcript variant 1, mRNA [NM_001001484]	4.00979	11.0746	5.45243	159.014	210.875	99.2622	3.58456e-05	23.9553	4.93101	10.1806	0.0188514	2.95113	NM_001001484	NM_001001484	NM_001001484	Hs.745101	9317	ENST00000378000		GO:0003674(molecular_function)|GO:0008270(zinc ion binding)|GO:0009056(catabolic process)|GO:0016788(hydrolase activity, acting on ester bonds)|GO:0030855(epithelial cell differentiation)|GO:0070062(extracellular vesicular exosome)	chr10:16555655-16555714	hs|10p13
A_33_P3399064	RNA5-8S5	Homo sapiens RNA, 5.8S ribosomal 5 (RNA5-8S5), ribosomal RNA [NR_003285]	1189.99	1252.04	1059.24	7132.54	4647.24	4993.65	3.33986e-05	4.71593	11.304	10.3004	0.0188514	3.01302	NR_003285	NR_003285	NR_003285	Hs.426704	100008587		THC2581399		chrUn_gl000220:156050-156109
A_32_P203013	RPS10P7	Homo sapiens ribosomal protein S10 pseudogene 7 (RPS10P7), non-coding RNA [NR_026667]	9179.76	9445.36	8044.36	25812.6	28670.3	29201.1	3.52754e-05	3.1408	13.94	10.2077	0.0188514	2.96519	NR_026667	NR_026667	NR_026667	Hs.605989	376693	ENST00000441932	THC2493326		chr1:201489664-201489723	hs|1q32.1
A_24_P297480	RNF113B	Homo sapiens ring finger protein 113B (RNF113B), mRNA [NM_178861]	38.5538	42.6335	27.1765	214.071	172.207	163.048	3.75279e-05	5.12433	6.32768	10.1035	0.0188799	2.91081	NM_178861	NM_178861	NM_178861	Hs.296045	140432	ENST00000267291	THC2478117	GO:0008270(zinc ion binding)	chr13:98828823-98828764	hs|13q32.2
A_21_P0000423	SNORD114-27	Homo sapiens small nucleolar RNA, C/D box 114-27 (SNORD114-27), small nucleolar RNA [NR_003220]	7.92289	5.81864	6.80026	23.6069	28.8567	31.0279	3.75075e-05	4.07008	3.77663	10.1045	0.0188799	2.91129	NR_003220	NR_003220	NR_003220		767608				chr14:101454504-101454563	hs|14q32.31
A_23_P59888	NACAP1	Homo sapiens nascent-polypeptide-associated complex alpha polypeptide pseudogene 1 (NACAP1), non-coding RNA [NR_002182]	1466.22	1419.69	1210.8	3999.38	4665.7	4442.26	4.0348e-05	3.20393	11.2503	9.98289	0.0195348	2.84686	NR_002182	NR_002182	NR_002182	Hs.567608	83955	ENST00000419462	THC2490918		chr8:102381755-102381814	hs|8q22.3
A_33_P3384900	SNRPD2P2	Homo sapiens small nuclear ribonucleoprotein D2 pseudogene 2 (SNRPD2P2), non-coding RNA [NR_033826]	268.589	257.246	203.625	801.181	875.102	800.548	4.16032e-05	3.41693	8.80169	9.93226	0.0195348	2.81972	NR_033826	NR_033826	NR_033826	Hs.382049	645339	ENST00000473818	THC2606368		chr1:231611762-231611703	hs|1q42.2
A_33_P3293524	NEURL1	Homo sapiens neuralized E3 ubiquitin protein ligase 1 (NEURL1), mRNA [NM_004210]	263.414	286.301	329.971	1138.34	1831.11	1860.88	4.35725e-05	5.38174	9.40363	9.85627	0.020124	2.77865	NM_004210	NM_004210	NM_004210	Hs.594708	9148	ENST00000369780	THC2463576	GO:0004842(ubiquitin-protein ligase activity)|GO:0005886(plasma membrane)|GO:0006417(regulation of translation)|GO:0006513(protein monoubiquitination)|GO:0007219(Notch signaling pathway)|GO:0007288(sperm axoneme assembly)|GO:0007399(nervous system development)|GO:0007595(lactation)|GO:0008270(zinc ion binding)|GO:0008285(negative regulation of cell proliferation)|GO:0014069(postsynaptic density)|…	chr10:105352243-105352302	hs|10q24.33
A_32_P40596	KCNA2	Homo sapiens potassium channel, voltage gated shaker related subfamily A, member 2 (KCNA2), transcript variant 2, mRNA [NM_001204269]	3.37422	3.36393	3.35185	10.877	11.4613	9.03823	4.60114e-05	3.0939	2.5646	9.76745	0.0209077	2.73011	NM_001204269	NM_001204269	NM_001204269	Hs.657199	3737		THC2481889	GO:0005249(voltage-gated potassium channel activity)|GO:0005251(delayed rectifier potassium channel activity)|GO:0005267(potassium channel activity)|GO:0005789(endoplasmic reticulum membrane)|GO:0005886(plasma membrane)|GO:0005887(integral to plasma membrane)|GO:0006813(potassium ion transport)|GO:0007268(synaptic transmission)|GO:0008076(voltage-gated potassium channel complex)|GO:0014059(regula…	chr1:111136537-111136478	hs|1p13.3
A_19_P00801042	ZNF90	zinc finger protein 90 [Source:HGNC Symbol;Acc:HGNC:13165] [ENST00000469078]	792.123	686.243	619.141	3084.1	5591.18	5492.11	4.70174e-05	6.55295	10.7982	9.73237	0.0210257	2.71078	ENST00000469078		AK298173	Hs.55304	7643	ENST00000469078	THC2507957	GO:0003677(DNA binding)|GO:0003700(sequence-specific DNA binding transcription factor activity)|GO:0005634(nucleus)|GO:0006351(transcription, DNA-dependent)|GO:0006355(regulation of transcription, DNA-dependent)|GO:0008270(zinc ion binding)	chr19:20236287-20236346	hs|19p12
A_21_P0012873	LOC100507387	Homo sapiens uncharacterized LOC100507387 (LOC100507387), long non-coding RNA [NR_038402]	11.1936	10.7764	12.2012	37.7282	34.0557	31.0116	4.93232e-05	3.00269	4.30091	9.65513	0.0210269	2.66791	NR_038402	NR_038402	NR_038402	Hs.368516	100507387	ENST00000511819	THC2542436		chr5:175547885-175547944	hs|5q35.2
A_33_P3420446	LRRD1	Homo sapiens leucine-rich repeats and death domain containing 1 (LRRD1), mRNA [NM_001161528]	50.9517	46.54	41.2866	342.582	947.285	769.58	4.85153e-05	13.6637	7.41249	9.68171	0.0210269	2.68271	NM_001161528	NM_001161528	NM_001161528	Hs.671729	401387	ENST00000430130		GO:0007165(signal transduction)	chr7:91774317-91774258	hs|7q21.2
A_33_P3245922	MAP3K4	Homo sapiens mitogen-activated protein kinase kinase kinase 4 (MAP3K4), transcript variant 2, mRNA [NM_006724]	476.676	532.036	489.831	1913.04	1591.08	1437.49	5.00054e-05	3.27797	9.8192	9.63307	0.0210269	2.65558	NM_006724	NM_006724	NM_006724	Hs.390428	4216	ENST00000446500	THC2495762	GO:0000165(MAPK cascade)|GO:0000186(activation of MAPKK activity)|GO:0000187(activation of MAPK activity)|GO:0001890(placenta development)|GO:0004708(MAP kinase kinase activity)|GO:0004709(MAP kinase kinase kinase activity)|GO:0005515(protein binding)|GO:0005524(ATP binding)|GO:0005737(cytoplasm)|GO:0006468(protein phosphorylation)|GO:0010225(response to UV-C)|GO:0010468(regulation of gene expres…	chr6:161455421-161455480	hs|6q26
A_21_P0001246	LOC101927851		177.644	185.466	222.984	642.803	781.445	949.366	5.19992e-05	4.0189	8.60628	9.57052	0.0215437	2.62044	ENST00000458044				101927851	ENST00000458044	THC2684977		chr1:235097246-235097187	hs|1q42.3
A_33_P3283863	TENM1	Homo sapiens teneurin transmembrane protein 1 (TENM1), transcript variant 1, mRNA [NM_001163278]	4.11049	4.18679	4.3651	16.7165	20.4677	30.4508	5.35703e-05	5.17624	3.26301	9.52314	0.021873	2.59362	NM_001163278	NM_001163278	NM_001163278	Hs.23796	10178	ENST00000422452	THC2605270	GO:0005576(extracellular region)|GO:0005634(nucleus)|GO:0005737(cytoplasm)|GO:0005783(endoplasmic reticulum)|GO:0005794(Golgi apparatus)|GO:0005856(cytoskeleton)|GO:0005886(plasma membrane)|GO:0005887(integral to plasma membrane)|GO:0006351(transcription, DNA-dependent)|GO:0006359(regulation of transcription from RNA polymerase III promoter)|GO:0006955(immune response)|GO:0007218(neuropeptide sig…	chrX:123512026-123511967	hs|Xq25
A_23_P12082	CHI3L2	Homo sapiens chitinase 3-like 2 (CHI3L2), transcript variant 3, mRNA [NM_001025199]	4.86777	4.66451	5.78358	18.287	14.574	18.639	5.9481e-05	3.35688	3.21921	9.35819	0.0223434	2.49893	NM_001025199	NM_001025199	NM_001025199	Hs.514840	1117	ENST00000369748	THC2639557	GO:0004568(chitinase activity)|GO:0005615(extracellular space)|GO:0005975(carbohydrate metabolic process)|GO:0006032(chitin catabolic process)|GO:0006955(immune response)|GO:0008061(chitin binding)|GO:0030246(carbohydrate binding)	chr1:111784040-111784882	hs|1p13.3
A_23_P115467	S100A5	Homo sapiens S100 calcium binding protein A5 (S100A5), mRNA [NM_002962]	38.975	39.8748	39.2535	113.867	108.154	98.6807	5.7612e-05	2.71084	6.01825	9.40824	0.0223434	2.52788	NM_002962	NM_002962	NM_002962	Hs.2960	6276	ENST00000368717	THC2481825	GO:0005507(copper ion binding)|GO:0005509(calcium ion binding)|GO:0005634(nucleus)|GO:0008270(zinc ion binding)|GO:0042803(protein homodimerization activity)|GO:0043025(neuronal cell body)	chr1:153512647-153512588	hs|1q21.3
A_33_P3307447	RPL32P3	ribosomal protein L32 pseudogene 3 [Source:HGNC Symbol;Acc:HGNC:27024] [ENST00000359025]	3009.74	2611.38	3208.31	8515.72	8165.27	8230.74	6.19356e-05	2.83129	12.2686	9.29514	0.0229593	2.46218	ENST00000359025		AX721251	Hs.652423	132241	ENST00000359025	THC2559264		chr3:129115233-129115174	hs|3q21.3
A_33_P3313596	CDK11A	Homo sapiens cyclin-dependent kinase 11A (CDK11A), transcript variant 4, mRNA [NM_033529]	392.546	356.653	261.215	1479.79	1320.36	1173.63	6.532e-05	3.97279	9.36981	9.21276	0.0233939	2.41369	NM_033529	NM_033529	NM_033529	Hs.651228	728642	ENST00000401096	NP080460	GO:0001558(regulation of cell growth)|GO:0004672(protein kinase activity)|GO:0004674(protein serine/threonine kinase activity)|GO:0004693(cyclin-dependent protein kinase activity)|GO:0005524(ATP binding)|GO:0005634(nucleus)|GO:0005654(nucleoplasm)|GO:0005737(cytoplasm)|GO:0006355(regulation of transcription, DNA-dependent)|GO:0006468(protein phosphorylation)|GO:0006915(apoptotic process)|GO:00070…	chr1:1654207-1654148	hs|1p36.33
A_33_P3318946	HAPLN2	Homo sapiens hyaluronan and proteoglycan link protein 2 (HAPLN2), mRNA [NM_021817]	1678.25	1495.39	1473.88	7873.74	5733.75	5005.45	6.84448e-05	3.93849	11.5836	9.14092	0.0238655	2.37096	NM_021817	NM_021817	NM_021817	Hs.410719	60484	ENST00000255039	THC2683675	GO:0001501(skeletal system development)|GO:0005201(extracellular matrix structural constituent)|GO:0005540(hyaluronic acid binding)|GO:0005578(proteinaceous extracellular matrix)|GO:0007155(cell adhesion)|GO:0007417(central nervous system development)|GO:0008065(establishment of blood-nerve barrier)|GO:0085029(extracellular matrix assembly)	chr1:156595457-156595516	hs|1q23.1
A_23_P300740	NPB	Homo sapiens neuropeptide B (NPB), mRNA [NM_148896]	3.55853	3.5929	3.63972	18.793	14.3465	11.3612	6.94156e-05	4.03764	2.85351	9.11937	0.0238655	2.35806	NM_148896	NM_148896	NM_148896	Hs.708916	256933	ENST00000333383	THC2487530	GO:0001664(G-protein coupled receptor binding)|GO:0005515(protein binding)|GO:0005576(extracellular region)|GO:0007186(G-protein coupled receptor signaling pathway)|GO:0007218(neuropeptide signaling pathway)	chr17:79860214-79860273	hs|17q25.3
A_33_P3344282	HS1BP3	Homo sapiens HCLS1 binding protein 3, mRNA (cDNA clone IMAGE:6056200), with apparent retained intron. [BC038847]	181.179	211.104	176.401	28.3368	51.1978	28.6064	7.87226e-05	0.183226	6.33778	-8.92879	0.0256135	2.24235	BC038847		BC038847	Hs.531785	64342		THC2608096	GO:0035091(phosphatidylinositol binding)	chr2:20839872-20839813	hs|2p24.1
A_33_P3410895	POR	P450 (cytochrome) oxidoreductase [Source:HGNC Symbol;Acc:HGNC:9208] [ENST00000421059]	40937.6	42812.8	55577.9	15506.3	13888.6	14278.5	7.68082e-05	0.316045	14.6588	-8.9658	0.0256135	2.26506	ENST00000421059				5447	ENST00000421059	THC2629558	GO:0003420(regulation of growth plate cartilage chondrocyte proliferation)|GO:0003958(NADPH-hemoprotein reductase activity)|GO:0004128(cytochrome-b5 reductase activity)|GO:0005506(iron ion binding)|GO:0005515(protein binding)|GO:0005739(mitochondrion)|GO:0005789(endoplasmic reticulum membrane)|GO:0007584(response to nutrient)|GO:0008941(nitric oxide dioxygenase activity)|GO:0009055(electron carri…	chr7:75544784-75544843	hs|7q11.23
A_21_P0000420	SNORD114-23	Homo sapiens small nucleolar RNA, C/D box 114-23 (SNORD114-23), small nucleolar RNA [NR_003216]	436.827	444.052	325.276	1281.15	1275.64	1228.81	7.81047e-05	3.16912	9.46905	8.94062	0.0256135	2.24962	NR_003216	NR_003216	NR_003216		767603				chr14:101450221-101450280	hs|14q32.31
A_24_P315500	NFYC-AS1	Homo sapiens NFYC antisense RNA 1 (NFYC-AS1), long non-coding RNA [NR_024567]	6811.36	7183.38	13375	1552.2	1423.53	1459.2	8.27773e-05	0.17016	11.8063	-8.85369	0.026501	2.19592	NR_024567	NR_024567	NR_024567	Hs.233458	100130557		THC2476747		chr1:41157533-41157474	hs|1p34.2
A_23_P141555	TBX21	Homo sapiens T-box 21 (TBX21), mRNA [NM_013351]	5.63118	4.1906	4.38697	13.4938	15.1253	14.4364	8.59189e-05	3.05317	3.03643	8.79834	0.0271977	2.1614	NM_013351	NM_013351	NM_013351	Hs.272409	30009	ENST00000177694	THC2476029	GO:0003700(sequence-specific DNA binding transcription factor activity)|GO:0005634(nucleus)|GO:0006351(transcription, DNA-dependent)|GO:0006355(regulation of transcription, DNA-dependent)|GO:0007275(multicellular organismal development)|GO:0009615(response to virus)|GO:0030217(T cell differentiation)|GO:0043025(neuronal cell body)|GO:0044212(transcription regulatory region DNA binding)|GO:0045893…	chr17:45823389-45823448	hs|17q21.32
A_21_P0012454	PTPN11	Homo sapiens protein tyrosine phosphatase, non-receptor type 11 (PTPN11), transcript variant 2, mRNA [NM_080601]	581.144	595.306	435.949	1580.38	1698.98	1936.95	9.52555e-05	3.25489	9.90739	8.64663	0.0287539	2.06543	NM_080601	NM_080601	NM_080601	Hs.506852	5781	ENST00000483126	NP362907	GO:0000077(DNA damage checkpoint)|GO:0000187(activation of MAPK activity)|GO:0004721(phosphoprotein phosphatase activity)|GO:0004725(protein tyrosine phosphatase activity)|GO:0004726(non-membrane spanning protein tyrosine phosphatase activity)|GO:0005070(SH3/SH2 adaptor activity)|GO:0005158(insulin receptor binding)|GO:0005515(protein binding)|GO:0005634(nucleus)|GO:0005737(cytoplasm)|GO:0005739(…	chr12:112910767-112910826	hs|12q24.13
A_23_P4592	SIGLEC6	Homo sapiens sialic acid binding Ig-like lectin 6 (SIGLEC6), transcript variant 1, mRNA [NM_001245]	13.2501	11.8553	19.1972	84.4209	64.3002	56.9811	9.59381e-05	4.68102	4.96615	8.63621	0.0287539	2.05876	NM_001245	NM_001245	NM_001245	Hs.720304	946	ENST00000425629	THC2488181	GO:0005576(extracellular region)|GO:0005887(integral to plasma membrane)|GO:0007155(cell adhesion)|GO:0007267(cell-cell signaling)|GO:0016020(membrane)|GO:0030246(carbohydrate binding)	chr19:52023094-52023035	hs|19q13.41
A_21_P0011094	RPL31	Homo sapiens ribosomal protein L31 (RPL31), transcript variant 1, mRNA [NM_000993]	9946.27	9440.32	10749.3	27368.5	23984.8	25585.1	9.9212e-05	2.55299	13.9683	8.5874	0.0288155	2.02741	NM_000993	NM_000993	NM_000993	Hs.469473	6160	ENST00000462065	THC2539248	GO:0000184(nuclear-transcribed mRNA catabolic process, nonsense-mediated decay)|GO:0003723(RNA binding)|GO:0003735(structural constituent of ribosome)|GO:0005829(cytosol)|GO:0005925(focal adhesion)|GO:0006412(translation)|GO:0006413(translational initiation)|GO:0006414(translational elongation)|GO:0006415(translational termination)|GO:0006614(SRP-dependent cotranslational protein targeting to mem…	chr2:101622450-101622508	hs|2q11.2
A_21_P0006968	SFTA1P	Homo sapiens surfactant associated 1, pseudogene (SFTA1P), non-coding RNA [NR_027082]	14.1395	19.5701	18.1003	3.48169	3.49323	5.30953	9.87077e-05	0.234488	3.05052	-8.5948	0.0288155	2.03218	NR_027082	NR_027082	NR_027082	Hs.31562	207107	ENST00000446372	THC2670121		chr10:10834404-10834345	hs|10p14
A_23_P364437	CDH23	Homo sapiens cadherin-related 23 (CDH23), transcript variant 1, mRNA [NM_022124]	4.32507	3.75651	3.81144	11.7179	13.7963	18.6834	0.000103639	3.65371	2.91883	8.52426	0.0294932	1.98655	NM_022124	NM_022124	NM_022124	Hs.656032	64072	ENST00000475158	THC2489364	GO:0005509(calcium ion binding)|GO:0005515(protein binding)|GO:0005886(plasma membrane)|GO:0006816(calcium ion transport)|GO:0007156(homophilic cell adhesion)|GO:0007601(visual perception)|GO:0007605(sensory perception of sound)|GO:0016020(membrane)|GO:0016021(integral to membrane)|GO:0016339(calcium-dependent cell-cell adhesion)|GO:0032420(stereocilium)|GO:0045494(photoreceptor cell maintenance)…	chr10:73575277-73575336	hs|10q22.1
A_21_P0000109	MTRNR2L9	Homo sapiens MT-RNR2-like 9 (pseudogene) (MTRNR2L9), mRNA [NM_001190706]	1275	1377.05	1933.71	5280.64	5032.77	5008.16	0.000103522	3.39709	11.4357	8.52589	0.0294932	1.98761	NM_001190706	NM_001190706	NM_001190706		100463487	ENST00000544932		GO:0005576(extracellular region)|GO:0005737(cytoplasm)	chr6:62284471-62284530	hs|6q11.1
A_24_P324405	ANKRD11	Homo sapiens ankyrin repeat domain 11 (ANKRD11), transcript variant 2, mRNA [NM_013275]	505.03	450.359	369.709	1473	1260.54	1261.28	0.000105171	3.03117	9.57507	8.50313	0.0296297	1.97279	NM_013275	NM_013275	NM_013275	Hs.740440	29123	ENST00000330736	THC2512843	GO:0001701(in utero embryonic development)|GO:0001894(tissue homeostasis)|GO:0005634(nucleus)|GO:0005654(nucleoplasm)|GO:0005737(cytoplasm)|GO:0005886(plasma membrane)|GO:0035264(multicellular organism growth)|GO:0042475(odontogenesis of dentin-containing tooth)|GO:0048705(skeletal system morphogenesis)|GO:0060325(face morphogenesis)|GO:0060348(bone development)	chr16:89349843-89349784	hs|16q24.3
A_23_P47282	ST14	Homo sapiens suppression of tumorigenicity 14 (colon carcinoma) (ST14), mRNA [NM_021978]	184.011	193.558	130.937	630.372	586.02	523.697	0.000106245	3.46171	8.28008	8.48852	0.029636	1.96326	NM_021978	NM_021978	NM_021978	Hs.504315	6768	ENST00000278742	THC2468365	GO:0004252(serine-type endopeptidase activity)|GO:0005615(extracellular space)|GO:0005886(plasma membrane)|GO:0005887(integral to plasma membrane)|GO:0006508(proteolysis)|GO:0008236(serine-type peptidase activity)|GO:0016323(basolateral plasma membrane)|GO:0019897(extrinsic to plasma membrane)|GO:0030216(keratinocyte differentiation)|GO:0070062(extracellular vesicular exosome)	chr11:130079815-130079874	hs|11q24.3
A_24_P247536	FAM133B	Homo sapiens family with sequence similarity 133, member B (FAM133B), transcript variant 2, mRNA [NM_001040057]	129.223	114.915	88.5756	323.892	333.977	330.966	0.000129159	3.00808	7.57008	8.21188	0.0328093	1.77905	NM_001040057	NM_001040057	NM_001040057	Hs.489105	257415	ENST00000492686	THC2510569		chr7:92208653-92207671	hs|7q21.2
A_21_P0014042	SIRPB1	Homo sapiens signal-regulatory protein beta 1 (SIRPB1), transcript variant 3, mRNA [NM_001135844]	3.90577	5.58227	4.03643	14.5973	13.8399	12.9814	0.000129267	3.1003	2.96938	8.21071	0.0328093	1.77826	NM_001135844	NM_001135844	NM_001135844	Hs.664861	10326	ENST00000381596	NP1476163	GO:0005515(protein binding)|GO:0005886(plasma membrane)|GO:0005887(integral to plasma membrane)|GO:0007165(signal transduction)|GO:0007166(cell surface receptor signaling pathway)|GO:0016021(integral to membrane)|GO:0045087(innate immune response)|GO:0070062(extracellular vesicular exosome)	chr20:1592152-1592093	hs|20p13
A_23_P48307	PABPC3	Homo sapiens poly(A) binding protein, cytoplasmic 3 (PABPC3), mRNA [NM_030979]	2181.02	2117.09	2063.51	5205.1	5710.66	7221.77	0.000135169	2.82435	11.7988	8.14857	0.033195	1.73589	NM_030979	NM_030979	NM_030979	Hs.458280	5042	ENST00000281589	THC2473560	GO:0000166(nucleotide binding)|GO:0005737(cytoplasm)|GO:0008143(poly(A) RNA binding)|GO:0016071(mRNA metabolic process)|GO:0070062(extracellular vesicular exosome)	chr13:25672234-25672293	hs|13q12.13
A_23_P47466	PRG3	Homo sapiens proteoglycan 3 (PRG3), mRNA [NM_006093]	4.35884	5.59468	3.6923	15.0853	13.1719	15.5762	0.000135072	3.25142	3.01471	8.14957	0.033195	1.73657	NM_006093	NM_006093	NM_006093	Hs.251386	10394	ENST00000287143	THC2482136	GO:0001694(histamine biosynthetic process)|GO:0006955(immune response)|GO:0017148(negative regulation of translation)|GO:0019370(leukotriene biosynthetic process)|GO:0030246(carbohydrate binding)|GO:0042119(neutrophil activation)|GO:0042554(superoxide anion generation)|GO:0045416(positive regulation of interleukin-8 biosynthetic process)|GO:0045575(basophil activation)	chr11:57146165-57145262	hs|11q12.1
A_19_P00322998	LOC441204	Homo sapiens uncharacterized LOC441204 (LOC441204), long non-coding RNA [NR_015364]	28.2421	27.3576	28.0245	11.2763	7.43152	8.72831	0.000139806	0.323262	3.98614	-8.10189	0.0338456	1.70382	NR_015364	NR_015364	NR_015364	Hs.587432	441204	ENST00000448056	THC2527396		chr7:26533500-26533559	hs|7p15.2
A_21_P0012439	TRANK1	Homo sapiens tetratricopeptide repeat and ankyrin repeat containing 1 (TRANK1), mRNA [NM_014831]	18.1921	16.4119	17.0349	57.2941	51.9122	86.607	0.000140558	3.69984	5.04784	8.09448	0.0338456	1.69871	NM_014831	NM_014831		Hs.170999	9881	ENST00000429976	THC2676885	GO:0005524(ATP binding)|GO:0008152(metabolic process)|GO:0016787(hydrolase activity)	chr3:36937230-36937171	hs|3p22.2
A_23_P403284	OTX1	Homo sapiens orthodenticle homeobox 1 (OTX1), transcript variant 1, mRNA [NM_014562]	3.84444	3.37956	3.37925	8.4312	10.0032	11.5253	0.000143896	2.80795	2.56353	8.06215	0.0340671	1.67636	NM_014562	NM_014562	NM_014562	Hs.734360	5013	ENST00000282549	THC2479322	GO:0000978(RNA polymerase II core promoter proximal region sequence-specific DNA binding)|GO:0001077(RNA polymerase II core promoter proximal region sequence-specific DNA binding transcription factor activity involved in positive regulation of transcription)|GO:0005634(nucleus)|GO:0009952(anterior/posterior pattern specification)|GO:0022037(metencephalon development)|GO:0030901(midbrain developme…	chr2:63284189-63284248	hs|2p15
A_24_P251969	FGF1	Homo sapiens fibroblast growth factor 1 (acidic) (FGF1), transcript variant 1, mRNA [NM_000800]	17.0287	9.92146	16.6324	3.57647	3.5595	3.5467	0.000150758	0.25234	2.82551	-7.99831	0.0353943	1.63192	NM_000800	NM_000800	NM_000800	Hs.483635	2246	ENST00000378046	THC2466556	GO:0001525(angiogenesis)|GO:0001759(organ induction)|GO:0005104(fibroblast growth factor receptor binding)|GO:0005515(protein binding)|GO:0005576(extracellular region)|GO:0005578(proteinaceous extracellular matrix)|GO:0005615(extracellular space)|GO:0005654(nucleoplasm)|GO:0005730(nucleolus)|GO:0005829(cytosol)|GO:0005938(cell cortex)|GO:0007165(signal transduction)|GO:0007173(epidermal growth fa…	chr5:141973506-141973447	hs|5q31.3
A_21_P0013373	LOC101927769	Homo sapiens uncharacterized LOC101927769 (LOC101927769), long non-coding RNA [NR_110117]	104.872	78.1896	151.07	453.235	499.922	641.086	0.000152803	4.89462	7.89242	7.97992	0.0355779	1.61905	NR_110117	NR_110117	NR_110117	Hs.256080	101927769	ENST00000446399	THC2662607		chr7:20351251-20351310	hs|7p21.1
A_33_P3413810	LOC101928038	PREDICTED: Homo sapiens CDK5 and ABL1 enzyme substrate 2-like (LOC101928038), mRNA [XM_005276035]	4.34802	3.5652	5.36381	28.5704	27.0692	15.3681	0.000159076	5.22863	3.31908	7.92525	0.0367347	1.58057	XM_005276035	XM_005276035	XM_005276035		101928038		THC2484473		chr9:136758678-136758619	hs|9q34.2
A_24_P414332	AFF1	Homo sapiens AF4/FMR2 family, member 1 (AFF1), transcript variant 2, mRNA [NM_005935]	282.031	273.405	275.199	112.082	130.123	111.796	0.000162936	0.425129	7.49597	-7.8928	0.0370194	1.5576	NM_005935	NM_005935	NM_005935	Hs.480190	4299	ENST00000307808	THC2548161	GO:0003700(sequence-specific DNA binding transcription factor activity)|GO:0005515(protein binding)|GO:0008023(transcription elongation factor complex)|GO:0045893(positive regulation of transcription, DNA-dependent)	chr4:88061248-88061307	hs|4q22.1
A_33_P3294524	ANKRD12	Homo sapiens ankyrin repeat domain 12 (ANKRD12), transcript variant 3, mRNA [NM_001204056]	49.6777	60.409	42.3753	147.111	217.23	166.038	0.000167232	3.46842	6.54926	7.85772	0.0373867	1.53263	NM_001204056	NM_001204056	NM_001204056	Hs.464585	23253	ENST00000400020	THC2471502	GO:0005654(nucleoplasm)|GO:0005737(cytoplasm)	chr18:9255735-9255794	hs|18p11.22
A_33_P3301469	ANKRD30BL	Homo sapiens ankyrin repeat domain 30B-like (ANKRD30BL), transcript variant 1, non-coding RNA [NR_027019]	3.72354	3.74127	3.82885	17.4963	16.9109	10.1897	0.000168304	3.83775	2.8825	7.84912	0.0373867	1.5265	NR_027019	NR_027019	NR_027019	Hs.380689	554226	ENST00000470729	THC2517772		chr2:132905224-132905165	hs|2q21.2
A_32_P119569	GOLGA8EP	Homo sapiens golgin A8 family, member E, pseudogene (GOLGA8EP), non-coding RNA [NR_033350]	32.6018	27.0389	40.6578	118.009	92.8745	124.009	0.000168534	3.35967	5.91726	7.84729	0.0373867	1.52519	NR_033350	NR_033350	NR_033350	Hs.454647	390535	ENST00000341390	THC2493346		chr15:23437935-23438849	hs|15q11.2
A_21_P0000408	SNORD114-11	Homo sapiens small nucleolar RNA, C/D box 114-11 (SNORD114-11), small nucleolar RNA [NR_003204]	102.02	93.7737	73.6348	229.364	289.742	288.955	0.000172625	3.00958	7.27016	7.8151	0.0377006	1.50215	NR_003204	NR_003204	NR_003204		767589				chr14:101434462-101434521	hs|14q32.31
A_33_P3380311	ATRX	Homo sapiens alpha thalassemia/mental retardation syndrome X-linked (ATRX), transcript variant 1, mRNA [NM_000489]	11.7487	12.2588	9.85017	35.3372	27.2695	28.9366	0.000193644	2.69873	4.20625	7.66245	0.0385516	1.39145	NM_000489	NM_000489	NM_000489	Hs.533526	546	ENST00000480283	THC2787160	GO:0003677(DNA binding)|GO:0003678(DNA helicase activity)|GO:0003682(chromatin binding)|GO:0004386(helicase activity)|GO:0005515(protein binding)|GO:0005524(ATP binding)|GO:0005634(nucleus)|GO:0005654(nucleoplasm)|GO:0005720(nuclear heterochromatin)|GO:0006281(DNA repair)|GO:0006306(DNA methylation)|GO:0006310(DNA recombination)|GO:0006334(nucleosome assembly)|GO:0006336(DNA replication-independe…	chrX:76778809-76778750	hs|Xq21.1
A_24_P215804	CKLF	Homo sapiens chemokine-like factor (CKLF), transcript variant 1, mRNA [NM_016951]	26.9771	38.3029	47.9514	126.866	163.018	185.287	0.000189089	4.26054	6.24437	7.69387	0.0385516	1.41443	NM_016951	NM_016951	NM_016951	Hs.15159	51192	ENST00000264001	THC2503188	GO:0005576(extracellular region)|GO:0005615(extracellular space)|GO:0008009(chemokine activity)|GO:0008283(cell proliferation)|GO:0016020(membrane)|GO:0016021(integral to membrane)|GO:0030593(neutrophil chemotaxis)|GO:0032940(secretion by cell)|GO:0048246(macrophage chemotaxis)|GO:0048247(lymphocyte chemotaxis)	chr16:66599900-66599959	hs|16q21
A_33_P3359368	DHRS4L1	Homo sapiens dehydrogenase/reductase (SDR family) member 4 like 1 (DHRS4L1), transcript variant 1, mRNA [NM_001277864]	96.4292	88.3183	81.3541	225.487	238.484	325.7	0.000196494	2.93485	7.24404	7.64322	0.0385516	1.37733	NM_001277864	NM_001277864	NM_001277864	Hs.647569	728635			GO:0016491(oxidoreductase activity)|GO:0055114(oxidation-reduction process)	chr14:24520448-24520507	hs|14q11.2
A_33_P3224345	HERC2P10	hect domain and RLD 2 pseudogene 10 [Source:HGNC Symbol;Acc:HGNC:39056] [ENST00000570209]	6.51059	4.06406	4.12048	17.4139	15.6068	16.652	0.000183896	3.46244	3.15207	7.73077	0.0385516	1.44129	ENST00000570209				390561	ENST00000570209	NP106769		chr15:31130005-31130064	hs|15q13.2
A_33_P3318444	RNF222	Homo sapiens ring finger protein 222 (RNF222), mRNA [NM_001146684]	846.008	859.672	877.229	2418.34	2250.07	1838	0.000196826	2.50272	10.4114	7.641	0.0385516	1.3757	NM_001146684	NM_001146684	NM_001146684	Hs.526550	643904	ENST00000399398		GO:0008270(zinc ion binding)|GO:0016021(integral to membrane)	chr17:8296576-8296517	hs|17p13.1
A_24_P917866	SET	Homo sapiens SET nuclear proto-oncogene (SET), transcript variant 2, mRNA [NM_003011]	523.362	565.475	470.556	1176.17	1268.04	1422.29	0.000184587	2.47888	9.67258	7.72579	0.0385516	1.43767	NM_003011	NM_003011	NM_003011	Hs.436687	6418	ENST00000322030	THC2465434	GO:0000278(mitotic cell cycle)|GO:0003677(DNA binding)|GO:0004864(protein phosphatase inhibitor activity)|GO:0005515(protein binding)|GO:0005634(nucleus)|GO:0005654(nucleoplasm)|GO:0005737(cytoplasm)|GO:0005783(endoplasmic reticulum)|GO:0005829(cytosol)|GO:0006260(DNA replication)|GO:0006334(nucleosome assembly)|GO:0006337(nucleosome disassembly)|GO:0006913(nucleocytoplasmic transport)|GO:0008601…	chr9:131457742-131457801	hs|9q34.11
A_21_P0000422	SNORD114-26	Homo sapiens small nucleolar RNA, C/D box 114-26 (SNORD114-26), small nucleolar RNA [NR_003219]	391.858	396.299	323.505	863.651	1006.87	897.458	0.000190794	2.49516	9.18699	7.68201	0.0385516	1.40577	NR_003219	NR_003219	NR_003219		767606	ENST00000554693	THC2730026		chr14:101453394-101453453	hs|14q32.31
A_21_P0000448	SNORD116-12	Homo sapiens small nucleolar RNA, C/D box 116-12 (SNORD116-12), small nucleolar RNA [NR_003327]	22.1665	28.8388	28.6334	76.1661	106.889	134.127	0.000196646	3.9074	5.70306	7.6422	0.0385516	1.37658	NR_003327	NR_003327	NR_003327		100033424				chr15:25322231-25322290	hs|15q11.2
A_33_P3416687	TRIM16	tripartite motif containing 16 [Source:HGNC Symbol;Acc:HGNC:17241] [ENST00000582708]	80.4965	80.5448	68.6153	178.548	174.866	173.789	0.000198267	2.30188	6.85575	7.63142	0.0385516	1.36865	ENST00000582708	XR_248336	XR_248336	Hs.164324	10626	ENST00000582708	NP1168526	GO:0003677(DNA binding)|GO:0005515(protein binding)|GO:0005737(cytoplasm)|GO:0008270(zinc ion binding)|GO:0016605(PML body)|GO:0019966(interleukin-1 binding)|GO:0032089(NACHT domain binding)|GO:0032526(response to retinoic acid)|GO:0043966(histone H3 acetylation)|GO:0043967(histone H4 acetylation)|GO:0045618(positive regulation of keratinocyte differentiation)|GO:0045893(positive regulation of tr…	chr17:15580962-15580903	hs|17p12
A_33_P3272808	PTCD3	Homo sapiens pentatricopeptide repeat domain 3 (PTCD3), mRNA [NM_017952]	7.19705	5.53252	7.25343	17.6049	16.4184	16.7677	0.000205109	2.56019	3.40279	7.58697	0.0385661	1.33582	NM_017952	NM_017952	NM_017952	Hs.323489	55037	ENST00000254630	THC2533030	GO:0005739(mitochondrion)|GO:0005743(mitochondrial inner membrane)|GO:0006417(regulation of translation)|GO:0006996(organelle organization)|GO:0019843(rRNA binding)|GO:0032543(mitochondrial translation)|GO:0043024(ribosomal small subunit binding)|GO:0070124(mitochondrial translational initiation)|GO:0070125(mitochondrial translational elongation)|GO:0070126(mitochondrial translational termination)	chr2:86369198-86369257	hs|2p11.2
A_24_P384397	RAVER1	Homo sapiens ribonucleoprotein, PTB-binding 1 (RAVER1), mRNA [NM_133452]	16282.1	17451.7	32788.5	4509.33	4550.42	4453.96	0.000205336	0.214066	13.2491	-7.58552	0.0385661	1.33475	NM_133452	NM_133452	NM_133452	Hs.744952	125950	ENST00000615032	THC2467692	GO:0000166(nucleotide binding)|GO:0005634(nucleus)|GO:0005737(cytoplasm)	chr19:10431850-10431791	hs|19p13.2
A_33_P3268343	PGAM4	Homo sapiens phosphoglycerate mutase family member 4 (PGAM4), mRNA [NM_001029891]	10215.4	10038.7	9481.77	21157.7	23619	26925.7	0.000211894	2.40081	13.906	7.54453	0.0395344	1.30428	NM_001029891	NM_001029891	NM_001029891	Hs.632822	441531	ENST00000334828	THC2465637	GO:0004082(bisphosphoglycerate mutase activity)|GO:0004083(bisphosphoglycerate 2-phosphatase activity)|GO:0004619(phosphoglycerate mutase activity)|GO:0006096(glycolysis)|GO:0016311(dephosphorylation)|GO:0070062(extracellular vesicular exosome)|GO:0097228(sperm principal piece)	chrX:77223520-77223461	hs|Xq21.1
A_23_P17456	SIRPB1	Homo sapiens signal-regulatory protein beta 1 (SIRPB1), transcript variant 1, mRNA [NM_006065]	6.2535	8.84221	6.34077	18.9708	20.5421	23.939	0.000214093	2.9854	3.60687	7.53111	0.0396818	1.29426	NM_006065	NM_006065	NM_006065	Hs.664861	10326	ENST00000262929	THC2602663	GO:0005515(protein binding)|GO:0005886(plasma membrane)|GO:0005887(integral to plasma membrane)|GO:0007165(signal transduction)|GO:0007166(cell surface receptor signaling pathway)|GO:0016021(integral to membrane)|GO:0045087(innate immune response)|GO:0070062(extracellular vesicular exosome)	chr20:1546848-1546134	hs|20p13
A_33_P3227217	SNORA81	Homo sapiens small nucleolar RNA, H/ACA box 81 (SNORA81), small nucleolar RNA [NR_002989]	9.36875	6.29	9.51028	23.9446	32.6858	27.5059	0.000229678	3.37408	3.92072	7.44028	0.0406963	1.22599	NR_002989	NR_002989	NR_002989	Hs.688848	677847	ENST00000475409	THC2509600		chr3:186504582-186504641	hs|3q27.3
A_19_P00800206	LOC400958	Homo sapiens uncharacterized LOC400958 (LOC400958), long non-coding RNA [NR_036586]	67.6231	113.261	50.4054	520.36	476.237	328.104	0.000234252	5.94971	7.47256	7.41496	0.0407491	1.2068	NR_036586	NR_036586		Hs.591565	400958	ENST00000449259			chr2:65129780-65129721	hs|2p14
A_23_P46309	RCC1	Homo sapiens regulator of chromosome condensation 1 (RCC1), transcript variant 4, mRNA [NM_001048199]	254.258	352.116	274.633	98.3585	118.81	105.752	0.000234315	0.369046	7.46474	-7.41461	0.0407491	1.20653	NM_001048199	NM_001048199	NM_001048199	Hs.469723	1104	ENST00000373832	THC2461406	GO:0000082(G1/S transition of mitotic cell cycle)|GO:0000790(nuclear chromatin)|GO:0000794(condensed nuclear chromosome)|GO:0003682(chromatin binding)|GO:0005087(Ran guanyl-nucleotide exchange factor activity)|GO:0005515(protein binding)|GO:0005634(nucleus)|GO:0005654(nucleoplasm)|GO:0005737(cytoplasm)|GO:0007052(mitotic spindle organization)|GO:0007059(chromosome segregation)|GO:0007067(mitosis)…	chr1:28865048-28865107	hs|1p35.3
A_21_P0000424	SNORD114-28	Homo sapiens small nucleolar RNA, C/D box 114-28 (SNORD114-28), small nucleolar RNA [NR_003221]	397.924	441.419	327.094	907.931	1066.03	1040.72	0.000232389	2.59783	9.28063	7.4252	0.0407491	1.21457	NR_003221	NR_003221	NR_003221	Hs.709862	767609				chr14:101455477-101455536	hs|14q32.31
A_23_P140527	FOXB1	Homo sapiens forkhead box B1 (FOXB1), mRNA [NM_012182]	6538.18	7041.57	17753.5	839.363	1236.25	1228.04	0.000241228	0.115954	11.6365	-7.37739	0.040993	1.1782	NM_012182	NM_012182	NM_012182	Hs.734475	27023	ENST00000396057	THC2485704	GO:0000981(sequence-specific DNA binding RNA polymerase II transcription factor activity)|GO:0001655(urogenital system development)|GO:0001756(somitogenesis)|GO:0005634(nucleus)|GO:0006357(regulation of transcription from RNA polymerase II promoter)|GO:0006366(transcription from RNA polymerase II promoter)|GO:0007412(axon target recognition)|GO:0007595(lactation)|GO:0008542(visual learning)|GO:00…	chr15:60297908-60297967	hs|15q22.2
A_32_P25514	GABRG2	Homo sapiens gamma-aminobutyric acid (GABA) A receptor, gamma 2 (GABRG2), transcript variant 1, mRNA [NM_198904]	6.3367	10.4616	7.40592	24.782	23.916	26.1187	0.000241139	3.15921	3.8096	7.37787	0.040993	1.17856	NM_198904	NM_198904	NM_198904	Hs.7195	2566	ENST00000356592	THC2624338	GO:0004890(GABA-A receptor activity)|GO:0005230(extracellular ligand-gated ion channel activity)|GO:0005254(chloride channel activity)|GO:0005515(protein binding)|GO:0005737(cytoplasm)|GO:0005886(plasma membrane)|GO:0005887(integral to plasma membrane)|GO:0006810(transport)|GO:0007214(gamma-aminobutyric acid signaling pathway)|GO:0007268(synaptic transmission)|GO:0008503(benzodiazepine receptor a…	chr5:161582441-161582500	hs|5q34
A_21_P0004750	lnc-SUPT3H-1	Homo sapiens cDNA clone IMAGE:5266541. [BC035191]	47.5856	77.61	39.5779	318.494	286.379	200.625	0.00024318	5.00258	6.88042	7.36711	0.040993	1.17034	lnc-SUPT3H-1:5			Hs.714205					chr6:45539917-45539858	hs|6p21.1
A_23_P84189	PITPNC1	Homo sapiens phosphatidylinositol transfer protein, cytoplasmic 1 (PITPNC1), transcript variant 2, mRNA [NM_181671]	143.624	219.702	168.016	59.8804	58.6614	44.6894	0.000243553	0.309369	6.5997	-7.36516	0.040993	1.16885	NM_181671	NM_181671	NM_181671	Hs.591185	26207	ENST00000578527	THC2479214	GO:0005515(protein binding)|GO:0005654(nucleoplasm)|GO:0005737(cytoplasm)|GO:0007165(signal transduction)|GO:0008289(lipid binding)|GO:0008526(phosphatidylinositol transporter activity)|GO:0015914(phospholipid transport)	chr17:65689234-65689293	hs|17q24.2
A_23_P93524	SAMD3	Homo sapiens sterile alpha motif domain containing 3 (SAMD3), transcript variant 1, mRNA [NM_001017373]	59.637	94.668	66.9926	6.86509	16.4493	12.415	0.000240421	0.154762	4.83035	-7.38168	0.040993	1.18147	NM_001017373	NM_001017373	NM_001017373	Hs.440508	154075	ENST00000437477	THC2609653	GO:0005515(protein binding)	chr6:130465840-130465781	hs|6q23.1
A_21_P0004417	RASGRF2-AS1	Homo sapiens RASGRF2 antisense RNA 1 (RASGRF2-AS1), long non-coding RNA [NR_105015]	67.4327	54.9228	71.8059	16.7945	18.4041	26.015	0.000252382	0.311535	5.16565	-7.31985	0.0420731	1.13409	NR_105015	NR_105015	NR_105015		102524628		THC2757974		chr5:80244190-80243797	hs|5q14.1
A_23_P434518	LFNG	Homo sapiens LFNG O-fucosylpeptide 3-beta-N-acetylglucosaminyltransferase (LFNG), transcript variant 2, mRNA [NM_001040168]	155.213	143.908	217.667	462.786	481.373	477.661	0.000275928	2.79721	8.14636	7.20736	0.0449348	1.04682	NM_001040168	NM_001040168	NM_001040168	Hs.159142	3955	ENST00000359574	THC2486300	GO:0001541(ovarian follicle development)|GO:0001756(somitogenesis)|GO:0003674(molecular_function)|GO:0005576(extracellular region)|GO:0007143(female meiosis)|GO:0007219(Notch signaling pathway)|GO:0007386(compartment pattern specification)|GO:0008152(metabolic process)|GO:0008593(regulation of Notch signaling pathway)|GO:0009887(organ morphogenesis)|GO:0014807(regulation of somitogenesis)|GO:0030…	chr7:2568740-2568799	hs|7p22.3
A_24_P323114	ANXA2P3	Homo sapiens annexin A2 pseudogene 3 (ANXA2P3), non-coding RNA [NR_001446]	861.519	1049.09	901.927	2539.83	2244.11	2018.64	0.00028184	2.41668	10.504	7.18083	0.0456339	1.02603	NR_001446	NR_001446	NR_001446	Hs.591361	305	ENST00000404883	NP1174962		chr10:66585482-66585541	hs|10q21.3
A_23_P334727	NRG4	Homo sapiens neuregulin 4 (NRG4), mRNA [NM_138573]	4.07435	4.17406	4.4615	17.9604	12.5844	10.5323	0.000296364	3.15398	2.91044	7.11826	0.046386	0.976686	NM_138573	NM_138573	NM_138573	Hs.732438	145957	ENST00000568203	THC2727372	GO:0005102(receptor binding)|GO:0005576(extracellular region)|GO:0005615(extracellular space)|GO:0005886(plasma membrane)|GO:0007173(epidermal growth factor receptor signaling pathway)|GO:0008083(growth factor activity)|GO:0008543(fibroblast growth factor receptor signaling pathway)|GO:0016021(integral to membrane)|GO:0035556(intracellular signal transduction)|GO:0038095(Fc-epsilon receptor signa…	chr15:76301605-76301546	hs|15q24.2
A_21_P0000418	SNORD114-21	Homo sapiens small nucleolar RNA, C/D box 114-21 (SNORD114-21), small nucleolar RNA [NR_003214]	997.478	962.736	720.53	2340.06	2264.82	2154.56	0.000291593	2.54596	10.4628	7.13842	0.046386	0.992634	NR_003214	NR_003214	NR_003214		767599				chr14:101448318-101448377	hs|14q32.31
A_21_P0000419	SNORD114-22	Homo sapiens small nucleolar RNA, C/D box 114-22 (SNORD114-22), small nucleolar RNA [NR_003215]	423.279	479.43	337.146	1056.74	1032.17	1013.93	0.000290993	2.52843	9.34508	7.14099	0.046386	0.994658	NR_003215	NR_003215	NR_003215		767600				chr14:101449269-101449328	hs|14q32.31
A_32_P208350	TDRD9	Homo sapiens tudor domain containing 9 (TDRD9), mRNA [NM_153046]	49.0729	20.2533	56.4489	4.02577	6.17042	4.01356	0.000293557	0.121125	3.73589	-7.13008	0.046386	0.986041	NM_153046	NM_153046	NM_153046	Hs.21454	122402	ENST00000557332	THC2601200	GO:0004004(ATP-dependent RNA helicase activity)|GO:0005524(ATP binding)|GO:0005634(nucleus)|GO:0006396(RNA processing)|GO:0007140(male meiosis)|GO:0007275(multicellular organismal development)|GO:0007283(spermatogenesis)|GO:0009566(fertilization)|GO:0010467(gene expression)|GO:0030154(cell differentiation)|GO:0031047(gene silencing by RNA)|GO:0034587(piRNA metabolic process)|GO:0043046(DNA methyl…	chr14:104518565-104518624	hs|14q32.33
A_23_P170534	FUT7	Homo sapiens fucosyltransferase 7 (alpha (1,3) fucosyltransferase) (FUT7), mRNA [NM_004479]	5.52905	7.9624	7.47316	23.5914	20.7406	17.2133	0.000306258	2.94723	3.567	7.07761	0.0464108	0.94439	NM_004479	NM_004479	NM_004479	Hs.457	2529	ENST00000314412	THC2478524	GO:0002361(CD4-positive, CD25-positive, alpha-beta regulatory T cell differentiation)|GO:0002522(leukocyte migration involved in immune response)|GO:0005794(Golgi apparatus)|GO:0006486(protein glycosylation)|GO:0008417(fucosyltransferase activity)|GO:0016020(membrane)|GO:0016021(integral to membrane)|GO:0032580(Golgi cisterna membrane)|GO:0036065(fucosylation)|GO:0042355(L-fucose catabolic proces…	chr9:139925373-139925314	hs|9q34.3
A_21_P0003027	LOC644662	PREDICTED: Homo sapiens uncharacterized LOC644662 (LOC644662), ncRNA [XR_171034]	23.4398	26.3997	29.4341	11.4711	10.2823	12.2216	0.000315772	0.429346	4.10769	-7.03991	0.0464108	0.914267	XR_171034	XR_171034	XR_171034	Hs.518222	644662		THC2656846		chr3:126010114-126010173	hs|3q21.3
A_24_P389916	LRRC32	Homo sapiens leucine rich repeat containing 32 (LRRC32), transcript variant 1, mRNA [NM_005512]	3273.39	3317.63	3986.36	9039.89	9966.61	14633.3	0.000317984	3.12284	12.5992	7.03133	0.0464108	0.90739	NM_005512	NM_005512	NM_005512	Hs.151641	2615	ENST00000404995	THC2743608	GO:0005887(integral to plasma membrane)|GO:0010628(positive regulation of gene expression)|GO:0046007(negative regulation of activated T cell proliferation)|GO:0050710(negative regulation of cytokine secretion)	chr11:76369017-76368958	hs|11q13.5
A_33_P3262555	MEX3D	Homo sapiens mex-3 RNA binding family member D (MEX3D), transcript variant 2, mRNA [NM_001174118]	7110.53	7156.72	14351.6	2041.88	2135.51	1938.45	0.000318814	0.226198	12.0644	-7.02813	0.0464108	0.904819	NM_001174118	NM_001174118	NM_001174118	Hs.436495	399664	ENST00000402693	THC2473313	GO:0005634(nucleus)|GO:0008270(zinc ion binding)|GO:0010609(posttranscriptional regulation of gene expression by mRNA localization)|GO:0017091(AU-rich element binding)|GO:0048471(perinuclear region of cytoplasm)|GO:0061157(mRNA destabilization)	chr19:1555636-1555577	hs|19p13.3
A_21_P0000108	MTRNR2L8	Homo sapiens MT-RNR2-like 8 (MTRNR2L8), mRNA [NM_001190702]	1542.1	1522.28	2176.05	4735.85	4813.68	4297.83	0.000312791	2.6768	11.4603	7.05158	0.0464108	0.92361	NM_001190702	NM_001190702	NM_001190702	Hs.717003	100463486	ENST00000536684	THC2493170	GO:0005576(extracellular region)|GO:0005737(cytoplasm)	chr11:10529553-10529494	hs|11p15.4
A_19_P00317660	PCAT19	Homo sapiens prostate cancer associated transcript 19 (non-protein coding) (PCAT19), long non-coding RNA [NR_040109]	5.56559	5.07276	3.59447	13.7289	13.5064	12.4689	0.000310512	2.8349	2.97334	7.06059	0.0464108	0.930813	NR_040109	NR_040109	NR_040109	Hs.648878	100505495	ENST00000594315	THC2628131		chr19:42006553-42006494	hs|19q13.2
A_23_P431346	PRR15	Homo sapiens proline rich 15 (PRR15), mRNA [NM_175887]	144.489	122.231	192.464	44.6894	48.5278	29.9317	0.000316393	0.267293	6.28049	-7.0375	0.0464108	0.912331	NM_175887	NM_175887	NM_175887	Hs.91109	222171	ENST00000319694	THC2464800	GO:0007275(multicellular organismal development)	chr7:29606158-29606217	hs|7p14.3
A_21_P0000494	SNORA16B	Homo sapiens small nucleolar RNA, H/ACA box 16B (SNORA16B), small nucleolar RNA [NR_004389]	185.466	178.815	256.987	538.241	715.431	558.099	0.00032096	2.93241	8.45034	7.01989	0.0464108	0.898207	NR_004389	NR_004389	NR_004389	Hs.707958	692157				chr1:212526233-212526292	hs|1q32.3
A_21_P0000412	SNORD114-15	Homo sapiens small nucleolar RNA, C/D box 114-15 (SNORD114-15), small nucleolar RNA [NR_003208]	706.261	703.318	534.551	1744.46	1622.42	1487	0.000298457	2.51194	9.99249	7.10954	0.0464108	0.969769	NR_003208	NR_003208	NR_003208		767593				chr14:101439013-101439072	hs|14q32.31
A_33_P3304293	STAG2	Homo sapiens stromal antigen 2 (STAG2), transcript variant 3, mRNA [NM_001042751]	41.7246	48.6539	48.5741	105.314	138.441	106.184	0.000305677	2.50399	6.19192	7.07996	0.0464108	0.946258	NM_001042751	NM_001042751	NM_001042751	Hs.496710	10735	ENST00000394477	THC2628994	GO:0000278(mitotic cell cycle)|GO:0000775(chromosome, centromeric region)|GO:0000785(chromatin)|GO:0003682(chromatin binding)|GO:0005515(protein binding)|GO:0005634(nucleus)|GO:0005654(nucleoplasm)|GO:0005694(chromosome)|GO:0005730(nucleolus)|GO:0005829(cytosol)|GO:0005886(plasma membrane)|GO:0007062(sister chromatid cohesion)|GO:0007067(mitosis)|GO:0015629(actin cytoskeleton)|GO:0016020(membrane…	chrX:123159708-123159767	hs|Xq25
A_33_P3772150	ADARB2	Homo sapiens adenosine deaminase, RNA-specific, B2 (non-functional) (ADARB2), mRNA [NM_018702]	6.41429	5.08422	3.72411	21.0796	16.511	15.0265	0.000325872	3.5051	3.2128	7.00128	0.0466029	0.883233	NM_018702	NM_018702	NM_018702	Hs.586663	105	ENST00000381312	THC2661244	GO:0003725(double-stranded RNA binding)|GO:0003727(single-stranded RNA binding)|GO:0004000(adenosine deaminase activity)|GO:0005634(nucleus)|GO:0006397(mRNA processing)|GO:0046872(metal ion binding)	chr10:1223601-1223542	hs|10p15.3
A_21_P0000413	SNORD114-16	Homo sapiens small nucleolar RNA, C/D box 114-16 (SNORD114-16), small nucleolar RNA [NR_003209]	14.5002	16.8626	12.2286	34.0624	46.6432	38.8547	0.000324249	2.74333	4.57661	7.00739	0.0466029	0.888154	NR_003209	NR_003209	NR_003209		767594				chr14:101439941-101440000	hs|14q32.31
A_23_P145501	MED23	Homo sapiens mediator complex subunit 23 (MED23), transcript variant 1, mRNA [NM_004830]	353.943	339.952	320.674	170.226	146.954	158.929	0.000329667	0.468811	7.85405	-6.98712	0.0469077	0.871808	NM_004830	NM_004830	NM_004830	Hs.29679	9439	ENST00000368058	THC2620147	GO:0003713(transcription coactivator activity)|GO:0005515(protein binding)|GO:0005654(nucleoplasm)|GO:0005667(transcription factor complex)|GO:0006355(regulation of transcription, DNA-dependent)|GO:0006357(regulation of transcription from RNA polymerase II promoter)|GO:0006367(transcription initiation from RNA polymerase II promoter)|GO:0010467(gene expression)|GO:0016592(mediator complex)	chr6:131907904-131907876	hs|6q23.2
A_24_P238131	SUSD5	Homo sapiens sushi domain containing 5 (SUSD5), mRNA [NM_015551]	113.377	46.9387	60.7656	7.52658	11.6143	4.33926	0.000334556	0.105462	4.47836	-6.96914	0.0473641	0.857278	NM_015551	NM_015551	NM_015551	Hs.196647	26032	ENST00000309558	THC2519097	GO:0005540(hyaluronic acid binding)|GO:0007155(cell adhesion)|GO:0016021(integral to membrane)	chr3:33192175-33192116	hs|3p22.3
A_24_P298027	AXIN2	Homo sapiens axin 2 (AXIN2), mRNA [NM_004655]	29.8836	38.4578	41.9756	123.75	90.9559	96.3035	0.000338363	2.82186	5.93431	6.95535	0.0475497	0.846104	NM_004655	NM_004655	NM_004655	Hs.156527	8313	ENST00000544103	THC2484180	GO:0001934(positive regulation of protein phosphorylation)|GO:0001957(intramembranous ossification)|GO:0003139(secondary heart field specification)|GO:0003413(chondrocyte differentiation involved in endochondral bone morphogenesis)|GO:0005096(GTPase activator activity)|GO:0005515(protein binding)|GO:0005634(nucleus)|GO:0005654(nucleoplasm)|GO:0005737(cytoplasm)|GO:0005794(Golgi apparatus)|GO:0005…	chr17:63554447-63554388	hs|17q24.1
A_33_P3236642	MIA3	Homo sapiens melanoma inhibitory activity family, member 3 (MIA3), transcript variant 1, mRNA [NM_198551]	203.943	176.96	194.247	433.095	410.706	545.462	0.000344838	2.40093	8.21215	6.93229	0.0475497	0.827378	NM_198551	NM_198551	NM_198551	Hs.118474	375056	ENST00000470521	THC2471856	GO:0002063(chondrocyte development)|GO:0002687(positive regulation of leukocyte migration)|GO:0005515(protein binding)|GO:0005789(endoplasmic reticulum membrane)|GO:0006887(exocytosis)|GO:0007162(negative regulation of cell adhesion)|GO:0015031(protein transport)|GO:0016020(membrane)|GO:0016021(integral to membrane)|GO:0030199(collagen fibril organization)|GO:0030336(negative regulation of cell m…	chr1:222801854-222801913	hs|1q41
A_23_P107116	RNF112	Homo sapiens ring finger protein 112 (RNF112), mRNA [NM_007148]	644.528	636.375	542.125	1355.87	1333.38	1704.54	0.000345994	2.40202	9.87489	6.92823	0.0475497	0.824069	NM_007148	NM_007148	NM_007148	Hs.189482	7732	ENST00000461366	THC2473038	GO:0003924(GTPase activity)|GO:0005525(GTP binding)|GO:0005634(nucleus)|GO:0005737(cytoplasm)|GO:0008152(metabolic process)|GO:0008270(zinc ion binding)|GO:0016021(integral to membrane)|GO:0045666(positive regulation of neuron differentiation)|GO:0045687(positive regulation of glial cell differentiation)|GO:0071158(positive regulation of cell cycle arrest)	chr17:19320489-19320548	hs|17p11.2
A_23_P64837	SMAGP	Homo sapiens small cell adhesion glycoprotein (SMAGP), transcript variant 1, mRNA [NM_001031628]	550.182	578.914	594.581	260.909	293.246	239.752	0.000342806	0.459251	8.60425	-6.93947	0.0475497	0.833216	NM_001031628	NM_001031628	NM_001031628	Hs.652389	57228	ENST00000603864	THC2520572	GO:0005654(nucleoplasm)|GO:0005886(plasma membrane)|GO:0016021(integral to membrane)|GO:0030054(cell junction)|GO:0030659(cytoplasmic vesicle membrane)	chr12:51639735-51639676	hs|12q13.13
A_32_P225854	SPRED2	Homo sapiens sprouty-related, EVH1 domain containing 2 (SPRED2), transcript variant 1, mRNA [NM_181784]	362.314	375.2	331.486	145.569	179.693	154.285	0.000343217	0.447407	7.89497	-6.93802	0.0475497	0.832032	NM_181784	NM_181784	NM_181784	Hs.59332	200734	ENST00000356388	THC2635678	GO:0000188(inactivation of MAPK activity)|GO:0005173(stem cell factor receptor binding)|GO:0005515(protein binding)|GO:0005654(nucleoplasm)|GO:0005737(cytoplasm)|GO:0005886(plasma membrane)|GO:0007275(multicellular organismal development)|GO:0010801(negative regulation of peptidyl-threonine phosphorylation)|GO:0019901(protein kinase binding)|GO:0030291(protein serine/threonine kinase inhibitor ac…	chr2:65538910-65538851	hs|2p14
A_23_P213336	FGF1	Homo sapiens fibroblast growth factor 1 (acidic) (FGF1), transcript variant 1, mRNA [NM_000800]	108.467	65.7733	78.3374	14.6708	13.4278	26.1403	0.000349393	0.209645	5.23707	-6.91637	0.0477524	0.814404	NM_000800	NM_000800	NM_000800	Hs.483635	2246	ENST00000441680	THC2662054	GO:0001525(angiogenesis)|GO:0001759(organ induction)|GO:0005104(fibroblast growth factor receptor binding)|GO:0005515(protein binding)|GO:0005576(extracellular region)|GO:0005578(proteinaceous extracellular matrix)|GO:0005615(extracellular space)|GO:0005654(nucleoplasm)|GO:0005730(nucleolus)|GO:0005829(cytosol)|GO:0005938(cell cortex)|GO:0007165(signal transduction)|GO:0007173(epidermal growth fa…	chr5:141974871-141974812	hs|5q31.3
A_33_P3791123	ATP5L2	Homo sapiens ATP synthase, H+ transporting, mitochondrial Fo complex, subunit G2 (ATP5L2), mRNA [NM_001165877]	4369.81	4384.73	4210.45	10887.2	8425.35	11053.2	0.000363394	2.32498	12.6857	6.86886	0.0480501	0.775525	NM_001165877	NM_001165877	NM_001165877	Hs.664737	267020	ENST00000505920	THC2486019	GO:0000276(mitochondrial proton-transporting ATP synthase complex, coupling factor F(o))|GO:0015078(hydrogen ion transmembrane transporter activity)|GO:0015986(ATP synthesis coupled proton transport)	chr22:43035995-43035936	hs|22q13.2
A_21_P0013760	CHTF8	Homo sapiens CTF8, chromosome transmission fidelity factor 8 homolog (S. cerevisiae) (CHTF8), transcript variant 1, mRNA [NM_001039690]	844.262	952.549	614.782	2092.64	2478.25	2135.96	0.000356155	2.81914	10.3747	6.89316	0.0480501	0.795443	NM_001039690	NM_001039690	NM_001039690	Hs.85962	54921	ENST00000448552	THC2492434	GO:0003677(DNA binding)|GO:0005634(nucleus)|GO:0006260(DNA replication)|GO:0007049(cell cycle)|GO:0070062(extracellular vesicular exosome)	chr16:69152087-69152028	hs|16q22.1
A_33_P3386242	CNKSR1	Homo sapiens connector enhancer of kinase suppressor of Ras 1 (CNKSR1), transcript variant 3, mRNA [NM_001297647]	73.8596	68.7654	82.6565	35.8034	31.5603	35.5462	0.000362574	0.45737	5.66218	-6.87158	0.0480501	0.777761	NM_001297647	NM_001297647	NM_001297647	Hs.16232	10256	ENST00000374253	THC2488348	GO:0005886(plasma membrane)|GO:0005911(cell-cell junction)|GO:0005938(cell cortex)|GO:0007169(transmembrane receptor protein tyrosine kinase signaling pathway)|GO:0007265(Ras protein signal transduction)|GO:0007266(Rho protein signal transduction)|GO:0030674(protein binding, bridging)	chr1:26516306-26516365	hs|1p36.11
A_33_P3212394	FRG2C	Homo sapiens FSHD region gene 2 family, member C (FRG2C), mRNA [NM_001124759]	40.9025	207.241	264.877	5.58478	4.35465	4.69802	0.000360044	0.0370568	4.65576	-6.88003	0.0480501	0.784693	NM_001124759	NM_001124759	NM_001124759	Hs.274541	100288801	ENST00000308062		GO:0005634(nucleus)	chrUn_gl000222:86960-86901
A_24_P131589	CD86	Homo sapiens CD86 molecule (CD86), transcript variant 2, mRNA [NM_006889]	54.9107	78.2544	54.319	396.535	332.741	186.045	0.000383542	4.72023	7.06359	6.80403	0.0491742	0.722043	NM_006889	NM_006889	NM_006889	Hs.171182	942	ENST00000330540	THC2471177	GO:0001878(response to yeast)|GO:0002224(toll-like receptor signaling pathway)|GO:0002309(T cell proliferation involved in immune response)|GO:0002668(negative regulation of T cell anergy)|GO:0004872(receptor activity)|GO:0005102(receptor binding)|GO:0005515(protein binding)|GO:0005886(plasma membrane)|GO:0006955(immune response)|GO:0007173(epidermal growth factor receptor signaling pathway)|GO:0…	chr3:121839246-121839305	hs|3q13.33
A_33_P3244872	CEP350	Homo sapiens centrosomal protein 350kDa (CEP350), mRNA [NM_014810]	425.712	331.775	360.002	806.769	817.981	951.029	0.000389097	2.31104	9.13749	6.78684	0.0491742	0.707774	NM_014810	NM_014810	NM_014810	Hs.413045	9857	ENST00000367607	THC2538559	GO:0005515(protein binding)|GO:0005654(nucleoplasm)|GO:0005737(cytoplasm)|GO:0005813(centrosome)|GO:0005819(spindle)|GO:0008017(microtubule binding)|GO:0016020(membrane)|GO:0034453(microtubule anchoring)	chr1:180053181-180053240	hs|1q25.2
A_24_P37887	GPR150	Homo sapiens G protein-coupled receptor 150 (GPR150), mRNA [NM_199243]	31056.3	33551.5	45820.2	14675	13571.2	14386.1	0.000403256	0.391508	14.4704	-6.74425	0.0491742	0.672275	NM_199243	NM_199243	NM_199243	Hs.143315	285601	ENST00000380007	THC2603116	GO:0004930(G-protein coupled receptor activity)|GO:0005886(plasma membrane)|GO:0007186(G-protein coupled receptor signaling pathway)|GO:0016021(integral to membrane)	chr5:94957202-94957261	hs|5q15
A_33_P3422170	HNRNPA3	Homo sapiens heterogeneous nuclear ribonucleoprotein A3 (HNRNPA3), mRNA [NM_194247]	231.805	235.451	231.611	813.758	518.267	586.51	0.000398297	2.69472	8.57894	6.75897	0.0491742	0.684569	NM_194247	NM_194247	NM_194247	Hs.516539	220988	ENST00000437410	THC2589542	GO:0000166(nucleotide binding)|GO:0000398(nuclear mRNA splicing, via spliceosome)|GO:0003723(RNA binding)|GO:0005515(protein binding)|GO:0005634(nucleus)|GO:0005654(nucleoplasm)|GO:0008380(RNA splicing)|GO:0010467(gene expression)|GO:0030529(ribonucleoprotein complex)|GO:0071013(catalytic step 2 spliceosome)	chr2:178080329-178080388	hs|2q31.2
A_21_P0010503	HOTAIR	Homo sapiens HOX transcript antisense RNA (HOTAIR), transcript variant 3, long non-coding RNA [NR_047518]	40.2612	51.374	186.385	3.57413	4.67836	5.9547	0.000397105	0.0636836	4.19901	-6.76254	0.0491742	0.687546	NR_047518	NR_047518	NR_047518	Hs.197076	100124700		THC2636953		chr12:54357744-54357685	hs|12q13.13
A_23_P416314	HRASLS5	Homo sapiens HRAS-like suppressor family, member 5 (HRASLS5), transcript variant 1, mRNA [NM_054108]	622.329	663.388	781.603	1494.19	1970.31	2247.66	0.000393496	2.73715	10.1482	6.77342	0.0491742	0.696613	NM_054108	NM_054108	NM_054108	Hs.410316	117245	ENST00000536887	THC2471736	GO:0008152(metabolic process)|GO:0016746(transferase activity, transferring acyl groups)	chr11:63229094-63229035	hs|11q12.3
A_33_P3662000	lnc-COL6A3-5	Homo sapiens cDNA FLJ31684 fis, clone NT2RI2005358. [AK056246]	4.86823	5.49189	3.57032	12.2841	12.1598	15.4485	0.000380522	2.89147	2.95815	6.8135	0.0491742	0.729882	lnc-COL6A3-5:1		AK056246	Hs.447665			THC2496082		chr2:237968136-237968077	hs|2q37.3
A_24_P32085	MOB3B	Homo sapiens MOB kinase activator 3B (MOB3B), mRNA [NM_024761]	17.7444	22.3835	34.8208	130.404	80.2932	117.358	0.000383239	4.46222	5.66406	6.80498	0.0491742	0.722827	NM_024761	NM_024761	NM_024761	Hs.369022	79817	ENST00000262244	THC2613890	GO:0005515(protein binding)|GO:0046872(metal ion binding)	chr9:27326043-27325984	hs|9p21.2
A_24_P354715	NT5E	Homo sapiens 5'-nucleotidase, ecto (CD73) (NT5E), transcript variant 1, mRNA [NM_002526]	9131.34	8165.27	8324.44	3958.98	4403.14	3951.61	0.000389086	0.480566	12.5297	-6.78687	0.0491742	0.707801	NM_002526	NM_002526	NM_002526	Hs.153952	4907	ENST00000257770	THC2468393	GO:0000166(nucleotide binding)|GO:0005737(cytoplasm)|GO:0005886(plasma membrane)|GO:0006144(purine base metabolic process)|GO:0006195(purine nucleotide catabolic process)|GO:0006196(AMP catabolic process)|GO:0006206(pyrimidine base metabolic process)|GO:0006259(DNA metabolic process)|GO:0008253(5'-nucleotidase activity)|GO:0009986(cell surface)|GO:0016020(membrane)|GO:0016311(dephosphorylation)|G…	chr6:86204891-86204950	hs|6q14.3
A_33_P3356577	SIRPB1	signal-regulatory protein beta 1 [Source:HGNC Symbol;Acc:HGNC:15928] [ENST00000381596]	45.6719	43.5988	59.4372	137.508	118.092	112.963	0.000393067	2.49326	6.2766	6.77472	0.0491742	0.697696	ENST00000381596				10326	ENST00000381596		GO:0005515(protein binding)|GO:0005886(plasma membrane)|GO:0005887(integral to plasma membrane)|GO:0007165(signal transduction)|GO:0007166(cell surface receptor signaling pathway)|GO:0016021(integral to membrane)|GO:0045087(innate immune response)|GO:0070062(extracellular vesicular exosome)	chr20:1586579-1586520	hs|20p13
A_21_P0000425	SNORD114-28	Homo sapiens small nucleolar RNA, C/D box 114-28 (SNORD114-28), small nucleolar RNA [NR_003221]	462.519	440.626	326.534	943.535	1136.38	1035.92	0.000403944	2.5556	9.33945	6.74223	0.0491742	0.670581	NR_003221	NR_003221	NR_003221	Hs.709862	767609				chr14:101455478-101455537	hs|14q32.31
A_23_P339687	ZNF675	Homo sapiens zinc finger protein 675 (ZNF675), mRNA [NM_138330]	320.474	311.065	337.233	620.3	778.876	798.516	0.000400686	2.25559	8.921	6.75185	0.0491742	0.678627	NM_138330	NM_138330	NM_138330	Hs.264345	171392	ENST00000600299	NP1473127	GO:0000122(negative regulation of transcription from RNA polymerase II promoter)|GO:0003677(DNA binding)|GO:0005515(protein binding)|GO:0005634(nucleus)|GO:0006351(transcription, DNA-dependent)|GO:0007249(I-kappaB kinase/NF-kappaB cascade)|GO:0008270(zinc ion binding)|GO:0010804(negative regulation of tumor necrosis factor-mediated signaling pathway)|GO:0019221(cytokine-mediated signaling pathway…	chr19:23836893-23836834	hs|19p12
A_24_P66932	LOC729080	Homo sapiens glycine cleavage system protein H (aminomethyl carrier) pseudogene (LOC729080), non-coding RNA [NR_033244]	119.604	118.213	100.604	241.797	311.577	246.2	0.000413769	2.35374	7.43078	6.71372	0.0491861	0.646688	NR_033244	NR_033244	NR_033244	Hs.730564	729080	ENST00000515639			chr5:141276021-141275962	hs|5q31.3
A_33_P3789894	SNORA75	PM2-HT0338-051199-001-c04 HT0338 Homo sapiens cDNA, mRNA sequence [AW382724]	71.9671	59.592	72.2576	26.7851	27.3576	33.5268	0.000415785	0.429588	5.47098	-6.70796	0.0492181	0.641854	AW382724		AW382724	Hs.674388	654321				chr2:232320803-232320862	hs|2q37.1
A_33_P3257628	COG4	Homo sapiens component of oligomeric golgi complex 4 (COG4), transcript variant 2, mRNA [NM_001195139]	152.789	129.545	138.062	345.974	302.741	279.501	0.000424708	2.20446	7.69751	6.68287	0.0493715	0.620724	NM_001195139	NM_001195139	NM_001195139	Hs.208680	25839	ENST00000393612	THC2565266	GO:0000139(Golgi membrane)|GO:0005515(protein binding)|GO:0006890(retrograde vesicle-mediated transport, Golgi to ER)|GO:0007030(Golgi organization)|GO:0015031(protein transport)|GO:0017119(Golgi transport complex)|GO:0048213(Golgi vesicle prefusion complex stabilization)	chr16:70543214-70543155	hs|16q22.1
A_23_P58770	HAND1	Homo sapiens heart and neural crest derivatives expressed 1 (HAND1), mRNA [NM_004821]	3.94778	10.4046	4.08912	68.259	167.505	46.9644	0.0004311	14.7316	4.40442	6.66526	0.0493715	0.605849	NM_004821	NM_004821	NM_004821	Hs.152531	9421	ENST00000231121	THC2473639	GO:0000122(negative regulation of transcription from RNA polymerase II promoter)|GO:0000978(RNA polymerase II core promoter proximal region sequence-specific DNA binding)|GO:0001078(RNA polymerase II core promoter proximal region sequence-specific DNA binding transcription factor activity involved in negative regulation of transcription)|GO:0001525(angiogenesis)|GO:0001707(mesoderm formation)|GO:…	chr5:153854852-153854793	hs|5q33.2
A_23_P42331	HMGA1	Homo sapiens high mobility group AT-hook 1 (HMGA1), transcript variant 3, mRNA [NM_145901]	7882.84	8734.64	10715.5	4084.34	3915.5	3779.67	0.000422033	0.434318	12.5399	-6.69033	0.0493715	0.627011	NM_145901	NM_145901	NM_145901	Hs.518805	3159	ENST00000447654	NP1183806	GO:0000737(DNA catabolic process, endonucleolytic)|GO:0003677(DNA binding)|GO:0003680(AT DNA binding)|GO:0003906(DNA-(apurinic or apyrimidinic site) lyase activity)|GO:0005515(protein binding)|GO:0005634(nucleus)|GO:0005654(nucleoplasm)|GO:0005667(transcription factor complex)|GO:0005829(cytosol)|GO:0005925(focal adhesion)|GO:0006268(DNA unwinding involved in replication)|GO:0006284(base-excision…	chr6:34213595-34213654	hs|6p21.31
A_23_P47941	HOXC11	Homo sapiens homeobox C11 (HOXC11), mRNA [NM_014212]	13.8276	39.0834	37.429	3.67798	3.6368	4.38813	0.00042319	0.142633	3.36321	-6.6871	0.0493715	0.624287	NM_014212	NM_014212	NM_014212	Hs.127562	3227	ENST00000546378	NP1188895	GO:0000978(RNA polymerase II core promoter proximal region sequence-specific DNA binding)|GO:0001077(RNA polymerase II core promoter proximal region sequence-specific DNA binding transcription factor activity involved in positive regulation of transcription)|GO:0001656(metanephros development)|GO:0001759(organ induction)|GO:0005654(nucleoplasm)|GO:0005737(cytoplasm)|GO:0006351(transcription, DNA-…	chr12:54369250-54369309	hs|12q13.13
A_23_P109907	ILDR1	Homo sapiens immunoglobulin-like domain containing receptor 1 (ILDR1), transcript variant 2, mRNA [NM_175924]	8905.24	5830.65	5494.36	28610.4	18523.3	22235.5	0.000430709	3.45676	13.5792	6.66633	0.0493715	0.606753	NM_175924	NM_175924	NM_175924	Hs.98484	286676	ENST00000344209	NP852727	GO:0005829(cytosol)|GO:0005886(plasma membrane)|GO:0006898(receptor-mediated endocytosis)|GO:0016021(integral to membrane)|GO:0070506(high-density lipoprotein particle receptor activity)|GO:0090277(positive regulation of peptide hormone secretion)	chr3:121707033-121706974	hs|3q13.33
A_23_P141173	MPO	Homo sapiens myeloperoxidase (MPO), mRNA [NM_000250]	3.56054	4.16304	3.59267	13.8831	8.74885	9.75089	0.000424528	2.8122	2.65745	6.68337	0.0493715	0.621144	NM_000250	NM_000250	NM_000250	Hs.458272	4353	ENST00000225275	THC2776236	GO:0001878(response to yeast)|GO:0002149(hypochlorous acid biosynthetic process)|GO:0002679(respiratory burst involved in defense response)|GO:0003682(chromatin binding)|GO:0004601(peroxidase activity)|GO:0005615(extracellular space)|GO:0005634(nucleus)|GO:0005739(mitochondrion)|GO:0005764(lysosome)|GO:0006952(defense response)|GO:0006979(response to oxidative stress)|GO:0007568(aging)|GO:0008201…	chr17:56347927-56347868	hs|17q22
A_33_P3258274	TFPI	tissue factor pathway inhibitor (lipoprotein-associated coagulation inhibitor) [Source:HGNC Symbol;Acc:HGNC:11760] [ENST00000481132]	571.064	591.556	575.843	1820.57	1827.1	1194.81	0.000425985	2.73376	9.90391	6.67933	0.0493715	0.617734	ENST00000481132		AB209866		7035	ENST00000481132	THC2531009	GO:0004866(endopeptidase inhibitor activity)|GO:0004867(serine-type endopeptidase inhibitor activity)|GO:0005576(extracellular region)|GO:0005615(extracellular space)|GO:0005783(endoplasmic reticulum)|GO:0005886(plasma membrane)|GO:0007596(blood coagulation)|GO:0007598(blood coagulation, extrinsic pathway)|GO:0009986(cell surface)|GO:0010951(negative regulation of endopeptidase activity)|GO:00310…	chr2:188349577-188349518	hs|2q32.1
A_33_P3220390	WTAP	Homo sapiens Wilms tumor 1 associated protein, mRNA (cDNA clone IMAGE:5399821), partial cds. [BC028180]	36.4387	32.2303	35.4159	69.3232	71.4638	84.2141	0.000428363	2.15662	5.66908	6.67276	0.0493715	0.612192	BC028180		BC028180	Hs.446091	9589		THC2502622	GO:0000381(regulation of alternative nuclear mRNA splicing, via spliceosome)|GO:0005634(nucleus)|GO:0005654(nucleoplasm)|GO:0005730(nucleolus)|GO:0006397(mRNA processing)|GO:0007049(cell cycle)|GO:0008380(RNA splicing)|GO:0016607(nuclear speck)|GO:0031965(nuclear membrane)|GO:0080009(mRNA methylation)	chr6:160149383-160149442	hs|6q25.3
A_33_P3278220	RABEPK	Rab9 effector protein with kelch motifs [Source:HGNC Symbol;Acc:HGNC:16896] [ENST00000373544]	146.547	132.781	141.112	292.548	428.926	464.022	0.000433868	2.76789	7.864	6.65773	0.0494873	0.599474	ENST00000373544		AL832249	Hs.19012	10244	ENST00000373544	THC2635361	GO:0005768(endosome)|GO:0005886(plasma membrane)|GO:0006898(receptor-mediated endocytosis)|GO:0006904(vesicle docking involved in exocytosis)|GO:0010008(endosome membrane)|GO:0043231(intracellular membrane-bounded organelle)	chr9:127984607-127984666	hs|9q33.3
A_21_P0013192	SEPT7	Homo sapiens septin 7 (SEPT7), transcript variant 1, mRNA [NM_001788]	16.4063	8.58623	10.877	41.0596	37.1349	37.8108	0.000441679	3.35092	4.39941	6.63676	0.0498464	0.581694	NM_001788	NM_001788	NM_001788	Hs.191346	989	ENST00000425198	THC2581515	GO:0000777(condensed chromosome kinetochore)|GO:0000910(cytokinesis)|GO:0001725(stress fiber)|GO:0005198(structural molecule activity)|GO:0005515(protein binding)|GO:0005525(GTP binding)|GO:0005634(nucleus)|GO:0005730(nucleolus)|GO:0005737(cytoplasm)|GO:0005819(spindle)|GO:0005886(plasma membrane)|GO:0005930(axoneme)|GO:0005938(cell cortex)|GO:0007067(mitosis)|GO:0015629(actin cytoskeleton)|GO:00…	chr7:35942817-35943914	hs|7p14.2
A_24_P231057	BOD1L1	Homo sapiens biorientation of chromosomes in cell division 1-like 1 (BOD1L1), mRNA [NM_148894]	152.063	120.633	101.713	320.288	330.886	287.455	0.000448117	2.53693	7.61533	6.61979	0.0498464	0.567265	NM_148894	NM_148894	NM_148894	Hs.744935	259282	ENST00000511119	THC2617740	GO:0003677(DNA binding)|GO:0005654(nucleoplasm)	chr4:13584292-13583892	hs|4p15.33
A_23_P124892	KISS1	Homo sapiens KiSS-1 metastasis-suppressor (KISS1), mRNA [NM_002256]	5.81514	7.02736	5.18386	17.6635	16.0413	12.8932	0.0004446	2.58359	3.2603	6.62902	0.0498464	0.575121	NM_002256	NM_002256	NM_002256	Hs.95008	3814	ENST00000367194	THC2593153	GO:0005515(protein binding)|GO:0005576(extracellular region)|GO:0007010(cytoskeleton organization)	chr1:204162029-204161970	hs|1q32.1
A_23_P161297	OGDHL	Homo sapiens oxoglutarate dehydrogenase-like (OGDHL), transcript variant 1, mRNA [NM_018245]	32.885	42.8495	37.6405	158.573	94.0169	181.469	0.000443334	3.70862	6.17703	6.63237	0.0498464	0.577966	NM_018245	NM_018245	NM_018245	Hs.17860	55753	ENST00000490844	THC2501419	GO:0004591(oxoglutarate dehydrogenase (succinyl-transferring) activity)|GO:0005515(protein binding)|GO:0005739(mitochondrion)|GO:0005759(mitochondrial matrix)|GO:0005829(cytosol)|GO:0006096(glycolysis)|GO:0006099(tricarboxylic acid cycle)|GO:0030976(thiamine pyrophosphate binding)|GO:0045252(oxoglutarate dehydrogenase complex)|GO:0046872(metal ion binding)	chr10:50942857-50942798	hs|10q11.23
A_24_P937855	SIKE1	Homo sapiens suppressor of IKBKE 1 (SIKE1), transcript variant 1, mRNA [NM_001102396]	126.645	103.359	122.73	41.0489	49.5249	56.0584	0.000449401	0.413961	6.23562	-6.61644	0.0498464	0.564412	NM_001102396	NM_001102396	NM_001102396	Hs.709277	80143	ENST00000369528	THC2491344	GO:0005515(protein binding)|GO:0005829(cytosol)|GO:0045087(innate immune response)	chr1:115313097-115313038	hs|1p13.2
