# Supplementary material for: Dysregulated gene expressions of MEX3D, FOS and BCL2 in human induced-neuronal (iN) cells from NF1 patients: a pilot study
Source: Sci Rep. 2017 Oct 24;7:13905. doi: 10.1038/s41598-017-14440-7 (PMC5654769; doi:10.1038/s41598-017-14440-7)
Supplement: Supplementary file 3 — Supplementary Table 4 [file 41598_2017_14440_MOESM3_ESM.xlsx]

## Sheet: Supplementary Table 4
Supplelmentary Table 4: Significantly different 90 gene expressions in NF1-iN cells compared to NF1-iN cells with forskolin determined by microarray analysis.
ProbeID	GeneSymbol	Description	NF1-iN 1	NF1-iN 2	NF1-iN 3	NF1-iN 1 +FSK	NF1-iN 2 +FSK	NF1-iN 3 +FSK	P Value	ratio	AveExpr	t	adj P Value	B	PrimaryAccession	RefSeqAccession	GenbankAccession	UniGeneID	EntrezGeneID	EnsemblID	TIGRID	GO	GenomicCoordinates	Cytoband
A_32_P148345	ANXA2	Homo sapiens annexin A2 (ANXA2), transcript variant 2, mRNA [NM_001002857]	2981.78	4188.46	3879.03	143.266	175.625	230.403	1.16221e-06	0.0492782	9.66043	-17.7564	0.00816199	5.3884	NM_001002857	NM_001002857	NM_001002857	Hs.511605	302	ENST00000421017	NP1174962	GO:0001525(angiogenesis)|GO:0001726(ruffle)|GO:0001765(membrane raft assembly)|GO:0001934(positive regulation of protein phosphorylation)|GO:0005509(calcium ion binding)|GO:0005515(protein binding)|GO:0005544(calcium-dependent phospholipid binding)|GO:0005546(phosphatidylinositol-4,5-bisphosphate binding)|GO:0005604(basement membrane)|GO:0005615(extracellular space)|GO:0005634(nucleus)|GO:0005765…	chr15:60639647-60639588	hs|15q22.2
A_21_P0000423	SNORD114-27	Homo sapiens small nucleolar RNA, C/D box 114-27 (SNORD114-27), small nucleolar RNA [NR_003220]	23.6069	28.8567	31.0279	3.92341	3.61488	3.58051	1.86382e-06	0.133933	3.33895	-16.463	0.00876337	5.10674	NR_003220	NR_003220	NR_003220		767608				chr14:101454504-101454563	hs|14q32.31
A_24_P251599	CAV3	Homo sapiens caveolin 3 (CAV3), transcript variant 2, mRNA [NM_001234]	906.586	1052.42	685.855	100.266	82.4387	115.13	6.3552e-06	0.113296	8.19093	-13.5109	0.0165766	4.28313	NM_001234	NM_001234	NM_001234	Hs.98303	859	ENST00000397368	THC2488862	GO:0000139(Golgi membrane)|GO:0001778(plasma membrane repair)|GO:0002027(regulation of heart rate)|GO:0005246(calcium channel regulator activity)|GO:0005515(protein binding)|GO:0005783(endoplasmic reticulum)|GO:0005886(plasma membrane)|GO:0005901(caveola)|GO:0006469(negative regulation of protein kinase activity)|GO:0006641(triglyceride metabolic process)|GO:0006897(endocytosis)|GO:0007009(plasma…	chr3:8787416-8787475	hs|3p25.3
A_24_P315500	NFYC-AS1	Homo sapiens NFYC antisense RNA 1 (NFYC-AS1), long non-coding RNA [NR_024567]	1552.2	1423.53	1459.2	9617.54	12447.1	8083.22	7.05111e-06	6.69517	11.9003	13.2853	0.0165766	4.20745	NR_024567	NR_024567	NR_024567	Hs.233458	100130557		THC2476747		chr1:41157533-41157474	hs|1p34.2
A_33_P3368879	LMOD1	Homo sapiens leiomodin 1 (smooth muscle) (LMOD1), mRNA [NM_012134]	85.7456	92.3003	73.5808	11.2163	16.9252	10.7652	1.57016e-05	0.151964	5.02474	-11.6618	0.0219411	3.59517	NM_012134	NM_012134	NM_012134	Hs.519075	25802	ENST00000616739	NP324847	GO:0003779(actin binding)|GO:0005523(tropomyosin binding)|GO:0005829(cytosol)|GO:0005865(striated muscle thin filament)|GO:0006936(muscle contraction)|GO:0007015(actin filament organization)|GO:0016020(membrane)|GO:0030239(myofibril assembly)|GO:0051694(pointed-end actin filament capping)	chr1:201869757-201869698	hs|1q32.1
A_24_P215804	CKLF	Homo sapiens chemokine-like factor (CKLF), transcript variant 1, mRNA [NM_016951]	126.866	163.018	185.287	31.8201	32.8201	39.7973	3.15748e-05	0.221355	6.20211	-10.3967	0.0233575	3.02136	NM_016951	NM_016951	NM_016951	Hs.15159	51192	ENST00000264001	THC2503188	GO:0005576(extracellular region)|GO:0005615(extracellular space)|GO:0008009(chemokine activity)|GO:0008283(cell proliferation)|GO:0016020(membrane)|GO:0016021(integral to membrane)|GO:0030593(neutrophil chemotaxis)|GO:0032940(secretion by cell)|GO:0048246(macrophage chemotaxis)|GO:0048247(lymphocyte chemotaxis)	chr16:66599900-66599959	hs|16q21
A_24_P247536	FAM133B	Homo sapiens family with sequence similarity 133, member B (FAM133B), transcript variant 2, mRNA [NM_001040057]	323.892	333.977	330.966	96.4146	99.5462	114.562	2.8085e-05	0.313162	7.527	-10.5997	0.0233575	3.11997	NM_001040057	NM_001040057	NM_001040057	Hs.489105	257415	ENST00000492686	THC2510569		chr7:92208653-92207671	hs|7q21.2
A_21_P0000109	MTRNR2L9	Homo sapiens MT-RNR2-like 9 (pseudogene) (MTRNR2L9), mRNA [NM_001190706]	5280.64	5032.77	5008.16	1686.2	1762.18	1706.72	2.73825e-05	0.336498	11.5322	-10.6441	0.0233575	3.14117	NM_001190706	NM_001190706	NM_001190706		100463487	ENST00000544932		GO:0005576(extracellular region)|GO:0005737(cytoplasm)	chr6:62284471-62284530	hs|6q11.1
A_24_P384397	RAVER1	Homo sapiens ribonucleoprotein, PTB-binding 1 (RAVER1), mRNA [NM_133452]	4509.33	4550.42	4453.96	21333.4	30490.1	18989	2.51752e-05	5.13181	13.3169	10.7925	0.0233575	3.2112	NM_133452	NM_133452	NM_133452	Hs.744952	125950	ENST00000615032	THC2467692	GO:0000166(nucleotide binding)|GO:0005634(nucleus)|GO:0005737(cytoplasm)	chr19:10431850-10431791	hs|19p13.2
A_33_P3411388	UNCX	Homo sapiens UNC homeobox (UNCX), mRNA [NM_001080461]	5489.6	5407.37	5911.4	28199	48774.6	30331.1	2.69628e-05	6.19488	13.7664	10.6712	0.0233575	3.15408	NM_001080461	NM_001080461	NM_001080461	Hs.232272	340260	ENST00000316333		GO:0001502(cartilage condensation)|GO:0005634(nucleus)|GO:0006351(transcription, DNA-dependent)|GO:0006355(regulation of transcription, DNA-dependent)|GO:0007389(pattern specification process)|GO:0021516(dorsal spinal cord development)|GO:0021889(olfactory bulb interneuron differentiation)|GO:0035726(common myeloid progenitor cell proliferation)|GO:0043565(sequence-specific DNA binding)|GO:004559…	chr7:1276434-1276493	hs|7p22.3
A_23_P140527	FOXB1	Homo sapiens forkhead box B1 (FOXB1), mRNA [NM_012182]	839.363	1236.25	1228.04	13294.9	15896.3	7363.98	3.64423e-05	10.6892	11.7914	10.153	0.0250749	2.89938	NM_012182	NM_012182	NM_012182	Hs.734475	27023	ENST00000396057	THC2485704	GO:0000981(sequence-specific DNA binding RNA polymerase II transcription factor activity)|GO:0001655(urogenital system development)|GO:0001756(somitogenesis)|GO:0005634(nucleus)|GO:0006357(regulation of transcription from RNA polymerase II promoter)|GO:0006366(transcription from RNA polymerase II promoter)|GO:0007412(axon target recognition)|GO:0007595(lactation)|GO:0008542(visual learning)|GO:00…	chr15:60297908-60297967	hs|15q22.2
A_24_P831309	C1orf229	Homo sapiens chromosome 1 open reading frame 229 (C1orf229), mRNA [NM_207401]	2407.09	2473.94	2182.52	13411.5	17018.4	9418.7	4.2742e-05	5.48928	12.4275	9.88807	0.0262375	2.76213	NM_207401	NM_207401	NM_207401	Hs.456511	388759	ENST00000408893	THC2486261		chr1:247275358-247275299	hs|1q44
A_23_P424900	PIFO	Homo sapiens primary cilia formation (PIFO), transcript variant 1, mRNA [NM_181643]	11.8236	13.2501	13.5339	4.35348	4.53905	4.38568	4.03025e-05	0.344468	2.91456	-9.985	0.0262375	2.81291	NM_181643	NM_181643	NM_181643	Hs.172510	128344	ENST00000484512	THC2611408	GO:0005515(protein binding)|GO:0005634(nucleus)|GO:0005802(trans-Golgi network)|GO:0016023(cytoplasmic membrane-bounded vesicle)|GO:0017137(Rab GTPase binding)|GO:0019894(kinesin binding)|GO:0019901(protein kinase binding)|GO:0030030(cell projection organization)|GO:0031344(regulation of cell projection organization)|GO:0033674(positive regulation of kinase activity)|GO:0036064(cilium basal body)…	chr1:111894663-111894722	hs|1p13.2
A_33_P3262555	MEX3D	Homo sapiens mex-3 RNA binding family member D (MEX3D), transcript variant 2, mRNA [NM_001174118]	2041.88	2135.51	1938.45	7845.76	12721.9	8550.01	4.49226e-05	4.65647	12.1019	9.80665	0.0264023	2.71896	NM_001174118	NM_001174118	NM_001174118	Hs.436495	399664	ENST00000402693	THC2473313	GO:0005634(nucleus)|GO:0008270(zinc ion binding)|GO:0010609(posttranscriptional regulation of gene expression by mRNA localization)|GO:0017091(AU-rich element binding)|GO:0048471(perinuclear region of cytoplasm)|GO:0061157(mRNA destabilization)	chr19:1555636-1555577	hs|19p13.3
A_24_P783008	LOC200726	Homo sapiens hCG1657980 (LOC200726), mRNA [NM_001102659]	6.03122	4.01091	4.19912	18.2802	20.3592	19.0322	4.78963e-05	4.116	3.24278	9.70265	0.0270241	2.66313	NM_001102659	NM_001102659	NM_001102659	Hs.144769	200726	ENST00000441223	THC2638161		chr2:207509322-207513393	hs|2q33.3
A_23_P93282	HIST1H3J	Homo sapiens histone cluster 1, H3j (HIST1H3J), mRNA [NM_003535]	640.723	591.046	668.562	199.989	238.57	197.675	5.43957e-05	0.333975	8.51411	-9.4991	0.0284177	2.55151	NM_003535	NM_003535	NM_003535	Hs.484990	8356	ENST00000359303	THC2539408	GO:0000183(chromatin silencing at rDNA)|GO:0000228(nuclear chromosome)|GO:0000786(nucleosome)|GO:0003677(DNA binding)|GO:0005515(protein binding)|GO:0005576(extracellular region)|GO:0005634(nucleus)|GO:0005654(nucleoplasm)|GO:0006325(chromatin organization)|GO:0006335(DNA replication-dependent nucleosome assembly)|GO:0007596(blood coagulation)|GO:0010467(gene expression)|GO:0016020(membrane)|GO:0…	chr6:27858262-27858203	hs|6p22.1
A_21_P0013373	LOC101927769	Homo sapiens uncharacterized LOC101927769 (LOC101927769), long non-coding RNA [NR_110117]	453.235	499.922	641.086	130.431	156.151	142.805	5.2169e-05	0.271545	8.09765	-9.56554	0.0284177	2.58828	NR_110117	NR_110117	NR_110117	Hs.256080	101927769	ENST00000446399	THC2662607		chr7:20351251-20351310	hs|7p21.1
A_24_P83922	SNRPC	Homo sapiens small nuclear ribonucleoprotein polypeptide C (SNRPC), transcript variant 1, mRNA [NM_003093]	78.3742	116.911	100.219	14.8482	20.8125	22.8341	5.59088e-05	0.197333	5.43222	-9.45571	0.028498	2.52732	NM_003093	NM_003093	NM_003093	Hs.1063	6631	ENST00000504370	THC2547519	GO:0000243(commitment complex)|GO:0000387(spliceosomal snRNP assembly)|GO:0000395(nuclear mRNA 5'-splice site recognition)|GO:0000398(nuclear mRNA splicing, via spliceosome)|GO:0003727(single-stranded RNA binding)|GO:0003729(mRNA binding)|GO:0005515(protein binding)|GO:0005654(nucleoplasm)|GO:0005685(U1 snRNP)|GO:0008270(zinc ion binding)|GO:0015030(Cajal body)|GO:0030619(U1 snRNA binding)|GO:004…	chr6:34730394-34730453	hs|6p21.31
A_24_P382319	CEACAM1	Homo sapiens carcinoembryonic antigen-related cell adhesion molecule 1 (biliary glycoprotein) (CEACAM1), transcript variant 1, mRNA [NM_001712]	14.6301	12.6813	10.6835	3.96583	3.97467	4.00169	6.30747e-05	0.316896	2.82198	-9.26706	0.0295731	2.42042	NM_001712	NM_001712	NM_001712	Hs.512682	634	ENST00000403444	THC2495234	GO:0001525(angiogenesis)|GO:0003674(molecular_function)|GO:0005515(protein binding)|GO:0005886(plasma membrane)|GO:0005887(integral to plasma membrane)|GO:0007156(homophilic cell adhesion)|GO:0007229(integrin-mediated signaling pathway)|GO:0007596(blood coagulation)|GO:0016020(membrane)|GO:0016021(integral to membrane)|GO:0016477(cell migration)|GO:0042803(protein homodimerization activity)|GO:00…	chr19:43011563-43011504	hs|19q13.2
A_33_P3241489	CEBPZOS	Homo sapiens CEBPZ opposite strand (CEBPZOS), transcript variant 1, long non-coding RNA [NR_037879]	74.6923	85.7456	79.75	12.8207	8.87188	18.4897	6.49935e-05	0.16028	5.0001	-9.22069	0.0295731	2.39372	NR_037879	NR_037879	NR_037879	Hs.743972	100505876	ENST00000402297	THC2493707		chr2:37431823-37431882	hs|2p22.2
A_24_P140666	N4BP3	Homo sapiens NEDD4 binding protein 3 (N4BP3), mRNA [NM_015111]	3.75433	3.45948	3.47322	11.3909	14.0093	18.2656	6.2116e-05	4.01278	2.8341	9.29083	0.0295731	2.43404	NM_015111	NM_015111	NM_015111	Hs.101761	23138	ENST00000274605	THC2500776	GO:0030659(cytoplasmic vesicle membrane)	chr5:177552591-177552650	hs|5q35.3
A_23_P59888	NACAP1	Homo sapiens nascent-polypeptide-associated complex alpha polypeptide pseudogene 1 (NACAP1), non-coding RNA [NR_002182]	3999.38	4665.7	4442.26	1662.83	1441.38	1334.71	6.84693e-05	0.337935	11.3076	-9.14058	0.030181	2.34718	NR_002182	NR_002182	NR_002182	Hs.567608	83955	ENST00000419462	THC2490918		chr8:102381755-102381814	hs|8q22.3
A_33_P3364571	TNXB	Homo sapiens tenascin XB (TNXB), transcript variant XB, mRNA [NM_019105]	25.0071	15.6795	13.3818	3.35185	3.37408	3.3488	6.83766e-05	0.193259	2.93339	-9.14265	0.030181	2.34839	NM_019105	NM_019105	NM_019105	Hs.485104	7148	ENST00000548649	THC2463631	GO:0005178(integrin binding)|GO:0005518(collagen binding)|GO:0005578(proteinaceous extracellular matrix)|GO:0005583(fibrillar collagen)|GO:0005615(extracellular space)|GO:0005622(intracellular)|GO:0006631(fatty acid metabolic process)|GO:0006641(triglyceride metabolic process)|GO:0007155(cell adhesion)|GO:0007160(cell-matrix adhesion)|GO:0008201(heparin binding)|GO:0016337(cell-cell adhesion)|GO:…	chr6:32017107-32017048	hs|6p21.33
A_33_P3667484	ACTG1P4	Homo sapiens actin gamma 1 pseudogene 4 (ACTG1P4), non-coding RNA [NR_024438]	12216.6	14689.5	13914.2	3403.39	4733.88	4164.11	7.4051e-05	0.29951	12.8581	-9.02121	0.0303675	2.27687	NR_024438	NR_024438	NR_024438	Hs.721681	648740	ENST00000491397	THC2482509		chr1:104113812-104113871	hs|1p21.1
A_33_P3216869	CRABP1	Homo sapiens cellular retinoic acid binding protein 1 (CRABP1), mRNA [NM_004378]	50.6881	48.2623	46.9194	211.104	311.367	174.095	7.37363e-05	4.63693	6.70942	9.02766	0.0303675	2.2807	NM_004378	NM_004378	NM_004378	Hs.346950	1381	ENST00000406419	THC2464817	GO:0001972(retinoic acid binding)|GO:0005215(transporter activity)|GO:0005501(retinoid binding)|GO:0005515(protein binding)|GO:0005829(cytosol)|GO:0006810(transport)|GO:0007165(signal transduction)|GO:0007275(multicellular organismal development)|GO:0016918(retinal binding)|GO:0019841(retinol binding)	chr15:78640361-78640420	hs|15q25.1
A_24_P108738	SCARF2	Homo sapiens scavenger receptor class F, member 2 (SCARF2), transcript variant 1, mRNA [NM_153334]	2948.55	3209.49	2687.77	12383.9	17349.7	10236.7	7.11014e-05	4.42206	12.5944	9.08295	0.0303675	2.31338	NM_153334	NM_153334	NM_153334	Hs.474251	91179	ENST00000623402	THC2486006	GO:0005044(scavenger receptor activity)|GO:0005515(protein binding)|GO:0005925(focal adhesion)|GO:0006898(receptor-mediated endocytosis)|GO:0007157(heterophilic cell-cell adhesion)|GO:0016021(integral to membrane)	chr22:20780247-20780188	hs|22q11.21
A_24_P330633	TAT	Homo sapiens tyrosine aminotransferase (TAT), mRNA [NM_000353]	13.3442	11.7547	9.43032	3.4512	3.54373	3.62478	7.37389e-05	0.310619	2.66681	-9.02761	0.0303675	2.28067	NM_000353	NM_000353	NM_000353	Hs.161640	6898	ENST00000355962	THC2471329	GO:0004838(L-tyrosine:2-oxoglutarate aminotransferase activity)|GO:0005575(cellular_component)|GO:0005739(mitochondrion)|GO:0005829(cytosol)|GO:0006103(2-oxoglutarate metabolic process)|GO:0006536(glutamate metabolic process)|GO:0006559(L-phenylalanine catabolic process)|GO:0006572(tyrosine catabolic process)|GO:0006979(response to oxidative stress)|GO:0009058(biosynthetic process)|GO:0016597(ami…	chr16:71600789-71600754	hs|16q22.2
A_33_P3422247	AQP6	Homo sapiens aquaporin 6, kidney specific (AQP6), mRNA [NM_001652]	3.9533	3.96057	3.96501	13.8924	26.7501	22.1859	8.40084e-05	5.10199	3.16089	8.8319	0.0320898	2.16294	NM_001652	NM_001652	NM_001652	Hs.54505	363	ENST00000618286	NP410596	GO:0005253(anion channel activity)|GO:0005887(integral to plasma membrane)|GO:0006810(transport)|GO:0006833(water transport)|GO:0007588(excretion)|GO:0009992(cellular water homeostasis)|GO:0015112(nitrate transmembrane transporter activity)|GO:0015250(water channel activity)|GO:0015254(glycerol channel activity)|GO:0015706(nitrate transport)|GO:0015793(glycerol transport)|GO:0016324(apical plasma…	chr12:50367017-50367076	hs|12q13.12
A_23_P109133	AVP	Homo sapiens arginine vasopressin (AVP), mRNA [NM_000490]	76.4785	54.9378	51.8236	860.782	1370.3	439.768	8.89852e-05	13.3556	7.78044	8.7467	0.0326823	2.11067	NM_000490	NM_000490	NM_000490	Hs.89648	551	ENST00000380293	THC2480295	GO:0002125(maternal aggressive behavior)|GO:0003084(positive regulation of systemic arterial blood pressure)|GO:0003091(renal water homeostasis)|GO:0004672(protein kinase activity)|GO:0004871(signal transducer activity)|GO:0005102(receptor binding)|GO:0005184(neuropeptide hormone activity)|GO:0005185(neurohypophyseal hormone activity)|GO:0005576(extracellular region)|GO:0005615(extracellular spac…	chr20:3063624-3063391	hs|20p13
A_23_P86064	HHIPL2	Homo sapiens HHIP-like 2 (HHIPL2), mRNA [NM_024746]	4.56889	5.4469	5.17093	15.3281	25.2551	22.6461	9.36645e-05	4.08414	3.35092	8.67143	0.0337459	2.06397	NM_024746	NM_024746	NM_024746	Hs.665660	79802	ENST00000468172	THC2476599	GO:0005576(extracellular region)|GO:0005975(carbohydrate metabolic process)|GO:0016901(oxidoreductase activity, acting on the CH-OH group of donors, quinone or similar compound as acceptor)|GO:0048038(quinone binding)|GO:0055114(oxidation-reduction process)	chr1:222696964-222696181	hs|1q41
A_33_P3250148	SP8	Homo sapiens Sp8 transcription factor (SP8), transcript variant 2, mRNA [NM_198956]	800.756	769.58	710.219	6829.87	5580.92	3094.4	9.44996e-05	6.45926	10.9141	8.65845	0.0337459	2.05587	NM_198956	NM_198956	NM_198956	Hs.195922	221833	ENST00000361443	THC2481338	GO:0003677(DNA binding)|GO:0005634(nucleus)|GO:0006351(transcription, DNA-dependent)|GO:0006355(regulation of transcription, DNA-dependent)|GO:0009953(dorsal/ventral pattern formation)|GO:0009954(proximal/distal pattern formation)|GO:0030326(embryonic limb morphogenesis)|GO:0046872(metal ion binding)	chr7:20823968-20823909	hs|7p21.1
A_33_P3245674	ZNF329	zinc finger protein 329 [Source:HGNC Symbol;Acc:HGNC:14209] [ENST00000601887]	1564.56	1482.42	1435.92	7865.72	12127.1	5761.51	0.000103492	5.48505	11.7721	8.52648	0.035605	1.97264	ENST00000601887		AK090893	Hs.458377	79673	ENST00000601887	THC2550377	GO:0003677(DNA binding)|GO:0005634(nucleus)|GO:0006351(transcription, DNA-dependent)|GO:0006355(regulation of transcription, DNA-dependent)|GO:0046872(metal ion binding)	chr19:58666162-58666103	hs|19q13.43
A_23_P215111	ATP6V0A4	Homo sapiens ATPase, H+ transporting, lysosomal V0 subunit a4 (ATP6V0A4), transcript variant 1, mRNA [NM_020632]	31.1249	27.1018	40.2746	106.015	110.001	98.7273	0.000108608	3.2361	5.8645	8.45714	0.035623	1.92828	NM_020632	NM_020632	NM_020632	Hs.98967	50617	ENST00000310018	THC2474515	GO:0000220(vacuolar proton-transporting V-type ATPase, V0 domain)|GO:0001503(ossification)|GO:0005515(protein binding)|GO:0005765(lysosomal membrane)|GO:0005768(endosome)|GO:0005886(plasma membrane)|GO:0006879(cellular iron ion homeostasis)|GO:0006885(regulation of pH)|GO:0007035(vacuolar acidification)|GO:0007588(excretion)|GO:0007605(sensory perception of sound)|GO:0008286(insulin receptor sign…	chr7:138391206-138391147	hs|7q34
A_24_P334130	FN1	Homo sapiens fibronectin 1 (FN1), transcript variant 7, mRNA [NM_054034]	2032.77	3304.58	1319.58	149.002	286.231	180.352	0.00011185	0.0953813	9.32004	-8.41511	0.035623	1.90118	NM_054034	NM_054034	NM_054034	Hs.203717	2335	ENST00000426059	NP1276420	GO:0001525(angiogenesis)|GO:0002020(protease binding)|GO:0002576(platelet degranulation)|GO:0005178(integrin binding)|GO:0005515(protein binding)|GO:0005518(collagen binding)|GO:0005576(extracellular region)|GO:0005577(fibrinogen complex)|GO:0005605(basal lamina)|GO:0005615(extracellular space)|GO:0005793(endoplasmic reticulum-Golgi intermediate compartment)|GO:0006953(acute-phase response)|GO:00…	chr2:216288895-216288217	hs|2q35
A_33_P3244369	GXYLT1P3	Homo sapiens glucoside xylosyltransferase 1 pseudogene 3 (GXYLT1P3), non-coding RNA [NR_121572]	107.991	96.3226	82.3821	32.9437	35.8837	29.6928	0.000110145	0.344713	5.80134	-8.43703	0.035623	1.91534	NR_121572	NR_121572	NR_121572	Hs.648146	100132541	ENST00000614548	THC2772510		chr9:42494551-42494610	hs|9p12
A_19_P00801042	ZNF90	zinc finger protein 90 [Source:HGNC Symbol;Acc:HGNC:13165] [ENST00000469078]	3084.1	5591.18	5492.11	554.326	616.985	937.92	0.00010929	0.15018	10.7866	-8.44818	0.035623	1.92252	ENST00000469078		AK298173	Hs.55304	7643	ENST00000469078	THC2507957	GO:0003677(DNA binding)|GO:0003700(sequence-specific DNA binding transcription factor activity)|GO:0005634(nucleus)|GO:0006351(transcription, DNA-dependent)|GO:0006355(regulation of transcription, DNA-dependent)|GO:0008270(zinc ion binding)	chr19:20236287-20236346	hs|19p12
A_33_P3307447	RPL32P3	ribosomal protein L32 pseudogene 3 [Source:HGNC Symbol;Acc:HGNC:27024] [ENST00000359025]	8515.72	8165.27	8230.74	2798.84	3315.64	3500.64	0.000117725	0.384315	12.3295	-8.34237	0.0365895	1.8539	ENST00000359025		AX721251	Hs.652423	132241	ENST00000359025	THC2559264		chr3:129115233-129115174	hs|3q21.3
A_23_P434518	LFNG	Homo sapiens LFNG O-fucosylpeptide 3-beta-N-acetylglucosaminyltransferase (LFNG), transcript variant 2, mRNA [NM_001040168]	462.786	481.373	477.661	113.675	156.989	172.46	0.000122022	0.306959	8.03641	-8.29176	0.0374171	1.82071	NM_001040168	NM_001040168	NM_001040168	Hs.159142	3955	ENST00000359574	THC2486300	GO:0001541(ovarian follicle development)|GO:0001756(somitogenesis)|GO:0003674(molecular_function)|GO:0005576(extracellular region)|GO:0007143(female meiosis)|GO:0007219(Notch signaling pathway)|GO:0007386(compartment pattern specification)|GO:0008152(metabolic process)|GO:0008593(regulation of Notch signaling pathway)|GO:0009887(organ morphogenesis)|GO:0014807(regulation of somitogenesis)|GO:0030…	chr7:2568740-2568799	hs|7p22.3
A_21_P0011929	ANAPC1	Homo sapiens anaphase promoting complex subunit 1 (ANAPC1), mRNA [NM_022662]	24.064	29.4644	26.9459	9.62419	9.43935	11.1364	0.000124546	0.375517	4.03404	-8.26297	0.0377803	1.80173	NM_022662	NM_022662	NM_022662	Hs.436527	64682	ENST00000426186	THC2461098	GO:0000278(mitotic cell cycle)|GO:0005654(nucleoplasm)|GO:0005680(anaphase-promoting complex)|GO:0005829(cytosol)|GO:0007067(mitosis)|GO:0007094(mitotic cell cycle spindle assembly checkpoint)|GO:0031145(anaphase-promoting complex-dependent proteasomal ubiquitin-dependent protein catabolic process)|GO:0051301(cell division)|GO:0051436(negative regulation of ubiquitin-protein ligase activity invol…	chr2:112601013-112596055	hs|2q13
A_32_P203013	RPS10P7	Homo sapiens ribosomal protein S10 pseudogene 7 (RPS10P7), non-coding RNA [NR_026667]	25812.6	28670.3	29201.1	6785.87	9924.77	9564.29	0.00012887	0.310055	13.9209	-8.21518	0.0382689	1.77004	NR_026667	NR_026667	NR_026667	Hs.605989	376693	ENST00000441932	THC2493326		chr1:201489664-201489723	hs|1q32.1
A_21_P0013760	CHTF8	Homo sapiens CTF8, chromosome transmission fidelity factor 8 homolog (S. cerevisiae) (CHTF8), transcript variant 1, mRNA [NM_001039690]	2092.64	2478.25	2135.96	888.169	829.545	943.009	0.000135136	0.397319	10.4565	-8.14907	0.0393023	1.72585	NM_001039690	NM_001039690	NM_001039690	Hs.85962	54921	ENST00000448552	THC2492434	GO:0003677(DNA binding)|GO:0005634(nucleus)|GO:0006260(DNA replication)|GO:0007049(cell cycle)|GO:0070062(extracellular vesicular exosome)	chr16:69152087-69152028	hs|16q22.1
A_33_P3353520	RNF225	Homo sapiens ring finger protein 225 (RNF225), mRNA [NM_001195135]	40.9331	34.048	31.5247	13.8776	13.3275	12.992	0.000136746	0.379584	4.44228	-8.13265	0.0393648	1.71481	NM_001195135	NM_001195135	NM_001195135	Hs.728121	646862	ENST00000601382		GO:0008270(zinc ion binding)|GO:0016021(integral to membrane)	chr19:58908387-58908446	hs|19q13.43
A_24_P83738	ASTN2	Homo sapiens astrotactin 2 (ASTN2), transcript variant 4, mRNA [NM_198188]	2643.34	2509.19	2128.05	664.761	946.733	794.201	0.000151501	0.328386	10.4356	-7.99176	0.0396035	1.619	NM_198188	NM_198188	NM_198188	Hs.601562	23245	ENST00000361477	THC2766006	GO:0005768(endosome)|GO:0016021(integral to membrane)|GO:0060187(cell pole)|GO:2000009(negative regulation of protein localization at cell surface)	chr9:119380715-119380656	hs|9q33.1
A_33_P3313596	CDK11A	Homo sapiens cyclin-dependent kinase 11A (CDK11A), transcript variant 4, mRNA [NM_033529]	1479.79	1320.36	1173.63	397.162	299.892	466.296	0.00014023	0.289328	9.47027	-8.09787	0.0396035	1.69134	NM_033529	NM_033529	NM_033529	Hs.651228	728642	ENST00000401096	NP080460	GO:0001558(regulation of cell growth)|GO:0004672(protein kinase activity)|GO:0004674(protein serine/threonine kinase activity)|GO:0004693(cyclin-dependent protein kinase activity)|GO:0005524(ATP binding)|GO:0005634(nucleus)|GO:0005654(nucleoplasm)|GO:0005737(cytoplasm)|GO:0006355(regulation of transcription, DNA-dependent)|GO:0006468(protein phosphorylation)|GO:0006915(apoptotic process)|GO:00070…	chr1:1654207-1654148	hs|1p36.33
A_33_P3374947	KLF14	Homo sapiens Kruppel-like factor 14 (KLF14), mRNA [NM_138693]	5.90617	6.99299	9.21779	37.1537	47.7804	26.3044	0.000144299	4.96853	4.01393	8.05846	0.0396035	1.6646	NM_138693	NM_138693	NM_138693	Hs.125240	136259	ENST00000583337	THC2719556	GO:0003677(DNA binding)|GO:0005634(nucleus)|GO:0006351(transcription, DNA-dependent)|GO:0045944(positive regulation of transcription from RNA polymerase II promoter)|GO:0046872(metal ion binding)	chr7:130418019-130417960	hs|7q32.3
A_19_P00316159	LOC101929452	Homo sapiens uncharacterized LOC101929452 (LOC101929452), long non-coding RNA [NR_110252]	113387	87412.7	76358.4	3834.48	8716.39	12688.6	0.000149682	0.082443	14.6754	-8.00826	0.0396035	1.63032	NR_110252	NR_110252			101929452				chr2:7217894-7217835	hs|2p25.1
A_21_P0000108	MTRNR2L8	Homo sapiens MT-RNR2-like 8 (MTRNR2L8), mRNA [NM_001190702]	4735.85	4813.68	4297.83	1627.85	2005.18	1872.12	0.000149534	0.396575	11.5034	-8.00961	0.0396035	1.63125	NM_001190702	NM_001190702	NM_001190702	Hs.717003	100463486	ENST00000536684	THC2493170	GO:0005576(extracellular region)|GO:0005737(cytoplasm)	chr11:10529553-10529494	hs|11p15.4
A_33_P3384900	SNRPD2P2	Homo sapiens small nuclear ribonucleoprotein D2 pseudogene 2 (SNRPD2P2), non-coding RNA [NR_033826]	801.181	875.102	800.548	347.749	278.897	248.056	0.000142338	0.349967	8.93069	-8.0773	0.0396035	1.6774	NR_033826	NR_033826	NR_033826	Hs.382049	645339	ENST00000473818	THC2606368		chr1:231611762-231611703	hs|1q42.2
A_23_P15450	TMEM100	Homo sapiens transmembrane protein 100 (TMEM100), transcript variant 2, mRNA [NM_018286]	222.055	176.584	205.641	545.899	806.935	842.036	0.000142717	3.58306	8.56825	8.07363	0.0396035	1.67491	NM_018286	NM_018286	NM_018286	Hs.173233	55273	ENST00000575734	THC2622751	GO:0001525(angiogenesis)|GO:0001570(vasculogenesis)|GO:0001701(in utero embryonic development)|GO:0003674(molecular_function)|GO:0005783(endoplasmic reticulum)|GO:0005886(plasma membrane)|GO:0007219(Notch signaling pathway)|GO:0016021(integral to membrane)|GO:0030509(BMP signaling pathway)|GO:0043204(perikaryon)|GO:0043491(protein kinase B signaling cascade)|GO:0045603(positive regulation of endo…	chr17:53797818-53797759	hs|17q22
A_23_P112859	CST1	Homo sapiens cystatin SN (CST1), mRNA [NM_001898]	4.75674	5.16096	3.27925	38.5389	147.902	157.913	0.000163568	22.3611	4.35178	7.88773	0.0411213	1.54701	NM_001898	NM_001898	NM_001898	Hs.123114	1469	ENST00000398402	THC2758295	GO:0001580(detection of chemical stimulus involved in sensory perception of bitter taste)|GO:0004869(cysteine-type endopeptidase inhibitor activity)|GO:0005615(extracellular space)|GO:0010951(negative regulation of endopeptidase activity)	chr20:23731379-23731320	hs|20p11.21
A_33_P3333648	OR51I2	Homo sapiens olfactory receptor, family 51, subfamily I, member 2 (OR51I2), mRNA [NM_001004754]	12.2259	11.5704	8.81744	4.10584	3.34111	3.40787	0.000164713	0.334658	2.63858	-7.87832	0.0411213	1.54044	NM_001004754	NM_001004754	NM_001004754	Hs.553733	390064	ENST00000341449	NP1461849	GO:0004930(G-protein coupled receptor activity)|GO:0004984(olfactory receptor activity)|GO:0005886(plasma membrane)|GO:0007186(G-protein coupled receptor signaling pathway)|GO:0007608(sensory perception of smell)|GO:0016021(integral to membrane)|GO:0050911(detection of chemical stimulus involved in sensory perception of smell)	chr11:5475338-5475397	hs|11p15.4
A_24_P194886	EHBP1	Homo sapiens EH domain binding protein 1 (EHBP1), transcript variant 1, mRNA [NM_015252]	828.9	849.959	849.959	267.307	312.2	371.355	0.000170763	0.372659	9.00715	-7.8298	0.0418903	1.50645	NM_015252	NM_015252	NM_015252	Hs.271667	23301	ENST00000405482	THC2750737	GO:0005737(cytoplasm)|GO:0005886(plasma membrane)	chr2:63086426-63091924	hs|2p15
A_33_P3239278	OR4D10	Homo sapiens olfactory receptor, family 4, subfamily D, member 10 (OR4D10), mRNA [NM_001004705]	29.5121	20.9408	23.7991	6.90308	4.89416	7.90594	0.000173555	0.26285	3.65092	-7.80807	0.0420521	1.49114	NM_001004705	NM_001004705	NM_001004705	Hs.553756	390197	ENST00000530162	NP1461861	GO:0004888(transmembrane signaling receptor activity)|GO:0004930(G-protein coupled receptor activity)|GO:0004984(olfactory receptor activity)|GO:0005886(plasma membrane)|GO:0007186(G-protein coupled receptor signaling pathway)|GO:0016021(integral to membrane)|GO:0050907(detection of chemical stimulus involved in sensory perception)|GO:0050911(detection of chemical stimulus involved in sensory per…	chr11:59245535-59245594	hs|11q12.1
A_23_P121064	PTX3	Homo sapiens pentraxin 3, long (PTX3), mRNA [NM_002852]	8035.04	18095.6	6017.28	1167.69	1025.1	995.281	0.000177385	0.110839	11.6367	-7.77889	0.0420521	1.47052	NM_002852	NM_002852	NM_002852	Hs.591286	5806	ENST00000295927	THC2462788	GO:0001849(complement component C1q binding)|GO:0001872((1->3)-beta-D-glucan binding)|GO:0001878(response to yeast)|GO:0005576(extracellular region)|GO:0005615(extracellular space)|GO:0006954(inflammatory response)|GO:0008228(opsonization)|GO:0045087(innate immune response)|GO:0045429(positive regulation of nitric oxide biosynthetic process)|GO:0046597(negative regulation of viral entry into host…	chr3:157160969-157161028	hs|3q25.32
A_24_P297480	RNF113B	Homo sapiens ring finger protein 113B (RNF113B), mRNA [NM_178861]	214.071	172.207	163.048	60.2316	68.259	47.6781	0.000176505	0.319492	6.68329	-7.78553	0.0420521	1.47522	NM_178861	NM_178861	NM_178861	Hs.296045	140432	ENST00000267291	THC2478117	GO:0008270(zinc ion binding)	chr13:98828823-98828764	hs|13q32.2
A_24_P38290	TAC1	Homo sapiens tachykinin, precursor 1 (TAC1), transcript variant beta, mRNA [NM_003182]	3015.71	2346.53	2262.9	9218.19	14034.5	8137.74	0.000180918	4.03604	12.306	7.75261	0.0423786	1.45187	NM_003182	NM_003182	NM_003182	Hs.2563	6863	ENST00000350485	THC2473830	GO:0002675(positive regulation of acute inflammatory response)|GO:0005515(protein binding)|GO:0005576(extracellular region)|GO:0005615(extracellular space)|GO:0005886(plasma membrane)|GO:0006954(inflammatory response)|GO:0007204(elevation of cytosolic calcium ion concentration)|GO:0007217(tachykinin receptor signaling pathway)|GO:0007218(neuropeptide signaling pathway)|GO:0007267(cell-cell signal…	chr7:97369454-97369513	hs|7q21.3
A_23_P48307	PABPC3	Homo sapiens poly(A) binding protein, cytoplasmic 3 (PABPC3), mRNA [NM_030979]	5205.1	5710.66	7221.77	1646.53	1736.6	2294.07	0.00018814	0.312636	11.709	-7.70067	0.0432758	1.41481	NM_030979	NM_030979	NM_030979	Hs.458280	5042	ENST00000281589	THC2473560	GO:0000166(nucleotide binding)|GO:0005737(cytoplasm)|GO:0008143(poly(A) RNA binding)|GO:0016071(mRNA metabolic process)|GO:0070062(extracellular vesicular exosome)	chr13:25672234-25672293	hs|13q12.13
A_32_P224666	CAPZA2	Homo sapiens capping protein (actin filament) muscle Z-line, alpha 2 (CAPZA2), mRNA [NM_006136]	209.059	265.872	248.878	91.1072	60.5567	79.4553	0.000191714	0.316449	7.07724	-7.67581	0.0436165	1.39696	NM_006136	NM_006136	NM_006136	Hs.446123	830	ENST00000361183	THC2470172	GO:0003779(actin binding)|GO:0005576(extracellular region)|GO:0005829(cytosol)|GO:0006461(protein complex assembly)|GO:0006928(cellular component movement)|GO:0007596(blood coagulation)|GO:0008290(F-actin capping protein complex)|GO:0015629(actin cytoskeleton)|GO:0016020(membrane)|GO:0030863(cortical cytoskeleton)|GO:0045087(innate immune response)|GO:0051016(barbed-end actin filament capping)|GO…	chr7:116558522-116558580	hs|7q31.2
A_21_P0011395	HERC2	Homo sapiens HECT and RLD domain containing E3 ubiquitin protein ligase 2 (HERC2), mRNA [NM_004667]	85.2274	84.6179	65.9961	29.5224	32.3113	28.7569	0.000193568	0.386275	5.60066	-7.66311	0.0436861	1.38783	NM_004667	NM_004667	NM_004667	Hs.434890	8924	ENST00000529353	THC2537025	GO:0004842(ubiquitin-protein ligase activity)|GO:0005085(guanyl-nucleotide exchange factor activity)|GO:0005515(protein binding)|GO:0005634(nucleus)|GO:0005737(cytoplasm)|GO:0005743(mitochondrial inner membrane)|GO:0005814(centriole)|GO:0006281(DNA repair)|GO:0006886(intracellular protein transport)|GO:0006974(response to DNA damage stimulus)|GO:0007283(spermatogenesis)|GO:0008270(zinc ion bindin…	chr15:28474400-28474341	hs|15q13.1
A_33_P3361398	C19orf26	chromosome 19 open reading frame 26 [Source:HGNC Symbol;Acc:HGNC:28617] [ENST00000382477]	112.174	97.4073	80.9978	416.941	635.908	320.674	0.000213184	4.57992	7.68278	7.53678	0.0445838	1.296	ENST00000382477	XM_006722714	XM_006722714		255057	ENST00000382477	THC2671154	GO:0016021(integral to membrane)	chr19:1229297-1229238	hs|19p13.3
A_21_P0013323	LOC101929463	PREDICTED: Homo sapiens uncharacterized LOC101929463 (LOC101929463), transcript variant X2, ncRNA [XR_426202]	16.5315	22.21	21.2317	3.64586	6.59236	3.93343	0.00019992	0.22975	3.24855	-7.62066	0.0445838	1.35716	XR_426202	XR_426202	XR_426202		101929463				chr7:65956040-65955058	hs|7q11.21
A_19_P00807748	LOC102725166	PREDICTED: Homo sapiens uncharacterized LOC102725166 (LOC102725166), ncRNA [XR_433765]	58.8235	62.0827	48.6539	21.9403	22.5879	24.1009	0.000206465	0.406603	5.16382	-7.5785	0.0445838	1.32651	ENST00000429932	XR_433765	XR_433765		102725166	ENST00000429932	THC2564014		chrX:102152533-102152592	hs|Xq22.1
A_23_P376239	PAPOLA	Homo sapiens poly(A) polymerase alpha (PAPOLA), transcript variant 1, mRNA [NM_032632]	851.62	862.346	852.107	398.485	389.384	335.093	0.000210133	0.43636	9.14215	-7.55554	0.0445838	1.30974	NM_032632	NM_032632	NM_032632	Hs.253726	10914	ENST00000554666	THC2501246	GO:0000287(magnesium ion binding)|GO:0000398(nuclear mRNA splicing, via spliceosome)|GO:0003723(RNA binding)|GO:0004652(polynucleotide adenylyltransferase activity)|GO:0005524(ATP binding)|GO:0005634(nucleus)|GO:0005654(nucleoplasm)|GO:0005737(cytoplasm)|GO:0006366(transcription from RNA polymerase II promoter)|GO:0006369(termination of RNA polymerase II transcription)|GO:0008380(RNA splicing)|GO…	chr14:97010571-97014168	hs|14q32.2
A_24_P917866	SET	Homo sapiens SET nuclear proto-oncogene (SET), transcript variant 2, mRNA [NM_003011]	1176.17	1268.04	1422.29	581.144	533.102	527.104	0.000205425	0.425402	9.71087	-7.5851	0.0445838	1.33132	NM_003011	NM_003011	NM_003011	Hs.436687	6418	ENST00000322030	THC2465434	GO:0000278(mitotic cell cycle)|GO:0003677(DNA binding)|GO:0004864(protein phosphatase inhibitor activity)|GO:0005515(protein binding)|GO:0005634(nucleus)|GO:0005654(nucleoplasm)|GO:0005737(cytoplasm)|GO:0005783(endoplasmic reticulum)|GO:0005829(cytosol)|GO:0006260(DNA replication)|GO:0006334(nucleosome assembly)|GO:0006337(nucleosome disassembly)|GO:0006913(nucleocytoplasmic transport)|GO:0008601…	chr9:131457742-131457801	hs|9q34.11
A_23_P214743	SIM1	Homo sapiens single-minded family bHLH transcription factor 1 (SIM1), mRNA [NM_005068]	119.767	112.125	142.234	30.6438	39.8571	47.6071	0.000207606	0.312243	6.11543	-7.57131	0.0445838	1.32127	NM_005068	NM_005068	NM_005068	Hs.520293	6492	ENST00000262901	THC2479381	GO:0001657(ureteric bud development)|GO:0003677(DNA binding)|GO:0003700(sequence-specific DNA binding transcription factor activity)|GO:0004871(signal transducer activity)|GO:0005634(nucleus)|GO:0006351(transcription, DNA-dependent)|GO:0006355(regulation of transcription, DNA-dependent)|GO:0007165(signal transduction)|GO:0007399(nervous system development)|GO:0030154(cell differentiation)|GO:0046…	chr6:100836819-100836760	hs|6q16.3
A_33_P3298105	SPATA13	Homo sapiens spermatogenesis associated 13 (SPATA13), transcript variant 3, mRNA [NM_001286792]	58.8837	75.7906	59.5809	17.8159	25.8154	20.6107	0.00021335	0.32912	5.20518	-7.53577	0.0445838	1.29526	NM_001286792	NM_001286792	NM_001286792	Hs.595391	221178	ENST00000382095	THC2473139	GO:0005085(guanyl-nucleotide exchange factor activity)|GO:0005515(protein binding)|GO:0005654(nucleoplasm)|GO:0005737(cytoplasm)|GO:0016477(cell migration)|GO:0030027(lamellipodium)|GO:0030032(lamellipodium assembly)|GO:0030175(filopodium)|GO:0030334(regulation of cell migration)|GO:0030676(Rac guanyl-nucleotide exchange factor activity)|GO:0032587(ruffle membrane)|GO:0032855(positive regulation …	chr13:24877285-24877344	hs|13q12.12
A_23_P156708	TNXB	Homo sapiens tenascin XB (TNXB), transcript variant XB-S, mRNA [NM_032470]	7210.21	5096.97	3111.79	571.441	268.589	657.627	0.000209306	0.0959231	10.5539	-7.56067	0.0445838	1.3135	NM_032470	NM_032470	NM_032470	Hs.485104	7148	ENST00000549232	THC2481071	GO:0005178(integrin binding)|GO:0005518(collagen binding)|GO:0005578(proteinaceous extracellular matrix)|GO:0005583(fibrillar collagen)|GO:0005615(extracellular space)|GO:0005622(intracellular)|GO:0006631(fatty acid metabolic process)|GO:0006641(triglyceride metabolic process)|GO:0007155(cell adhesion)|GO:0007160(cell-matrix adhesion)|GO:0008201(heparin binding)|GO:0016337(cell-cell adhesion)|GO:…	chr6:32009022-32008964	hs|6p21.33
A_23_P58788	CDX1	Homo sapiens caudal type homeobox 1 (CDX1), mRNA [NM_001804]	65.593	36.8548	28.4496	8.46838	5.61826	5.1064	0.000226067	0.152299	3.99902	-7.46083	0.0450904	1.23998	NM_001804	NM_001804	NM_001804	Hs.1545	1044	ENST00000231656	THC2474742	GO:0000980(RNA polymerase II distal enhancer sequence-specific DNA binding)|GO:0001205(RNA polymerase II distal enhancer sequence-specific DNA binding transcription factor activity involved in positive regulation of transcription)|GO:0005515(protein binding)|GO:0005634(nucleus)|GO:0009887(organ morphogenesis)|GO:0009952(anterior/posterior pattern specification)|GO:0045944(positive regulation of t…	chr5:149563427-149563486	hs|5q32
A_24_P732099	HBBP1	Homo sapiens hemoglobin, beta pseudogene 1 (HBBP1), non-coding RNA [NR_001589]	14.7344	9.94951	11.1414	4.20479	4.28956	4.18388	0.000222847	0.358828	2.81855	-7.47933	0.0450904	1.25369	NR_001589	NR_001589	NR_001589	Hs.20205	3044	ENST00000454892	THC2715926		chr11:5263324-5263265	hs|11p15.4
A_23_P124108	ITGAM	Homo sapiens integrin, alpha M (complement component 3 receptor 3 subunit) (ITGAM), transcript variant 2, mRNA [NM_000632]	28.2148	16.6792	24.3502	7.01274	4.83808	5.78247	0.000221842	0.257735	3.51672	-7.48517	0.0450904	1.258	NM_000632	NM_000632	NM_000632	Hs.172631	3684	ENST00000544665	NP1472148	GO:0001846(opsonin binding)|GO:0001948(glycoprotein binding)|GO:0002224(toll-like receptor signaling pathway)|GO:0002523(leukocyte migration involved in inflammatory response)|GO:0005515(protein binding)|GO:0005634(nucleus)|GO:0005886(plasma membrane)|GO:0007155(cell adhesion)|GO:0007229(integrin-mediated signaling pathway)|GO:0007596(blood coagulation)|GO:0008201(heparin binding)|GO:0008305(inte…	chr16:31343816-31343875	hs|16p11.2
A_21_P0011094	RPL31	Homo sapiens ribosomal protein L31 (RPL31), transcript variant 1, mRNA [NM_000993]	27368.5	23984.8	25585.1	7852.58	10009.5	11042.1	0.000226962	0.372478	13.932	-7.45573	0.0450904	1.2362	NM_000993	NM_000993	NM_000993	Hs.469473	6160	ENST00000462065	THC2539248	GO:0000184(nuclear-transcribed mRNA catabolic process, nonsense-mediated decay)|GO:0003723(RNA binding)|GO:0003735(structural constituent of ribosome)|GO:0005829(cytosol)|GO:0005925(focal adhesion)|GO:0006412(translation)|GO:0006413(translational initiation)|GO:0006414(translational elongation)|GO:0006415(translational termination)|GO:0006614(SRP-dependent cotranslational protein targeting to mem…	chr2:101622450-101622508	hs|2q11.2
A_23_P348253	CDHR3	Homo sapiens cadherin-related family member 3 (CDHR3), transcript variant 1, mRNA [NM_152750]	48.5609	63.0206	52.8354	21.7028	23.7353	20.8003	0.000232145	0.404665	5.11504	-7.42669	0.0454795	1.21459	NM_152750	NM_152750	NM_152750	Hs.150120	222256	ENST00000317716	THC2472244	GO:0005509(calcium ion binding)|GO:0005886(plasma membrane)|GO:0007156(homophilic cell adhesion)|GO:0016021(integral to membrane)	chr7:105673392-105673451	hs|7q22.3
A_33_P3277611	TMEM8C	Homo sapiens transmembrane protein 8C (TMEM8C), mRNA [NM_001080483]	171.754	223.904	192.046	72.3911	64.9703	46.5202	0.000234307	0.309425	6.75925	-7.41479	0.04551	1.20572	NM_001080483	NM_001080483	NM_001080483	Hs.512467	389827	ENST00000339996	THC2645713	GO:0005886(plasma membrane)|GO:0007517(muscle organ development)|GO:0007520(myoblast fusion)|GO:0016021(integral to membrane)|GO:0045026(plasma membrane fusion)	chr9:136379871-136379812	hs|9q34.2
A_24_P324405	ANKRD11	Homo sapiens ankyrin repeat domain 11 (ANKRD11), transcript variant 2, mRNA [NM_013275]	1473	1260.54	1261.28	334.593	496.44	497.783	0.000241016	0.328059	9.57102	-7.37866	0.0457423	1.17867	NM_013275	NM_013275	NM_013275	Hs.740440	29123	ENST00000330736	THC2512843	GO:0001701(in utero embryonic development)|GO:0001894(tissue homeostasis)|GO:0005634(nucleus)|GO:0005654(nucleoplasm)|GO:0005737(cytoplasm)|GO:0005886(plasma membrane)|GO:0035264(multicellular organism growth)|GO:0042475(odontogenesis of dentin-containing tooth)|GO:0048705(skeletal system morphogenesis)|GO:0060325(face morphogenesis)|GO:0060348(bone development)	chr16:89349843-89349784	hs|16q24.3
A_33_P3381338	TNXB	Homo sapiens tenascin XB (TNXB), transcript variant XB, mRNA [NM_019105]	2126.11	1517.19	950.402	221.082	110.626	233.313	0.000241594	0.123009	8.99295	-7.3756	0.0457423	1.17637	NM_019105	NM_019105	NM_019105	Hs.485104	7148	ENST00000546684	THC2463631	GO:0005178(integrin binding)|GO:0005518(collagen binding)|GO:0005578(proteinaceous extracellular matrix)|GO:0005583(fibrillar collagen)|GO:0005615(extracellular space)|GO:0005622(intracellular)|GO:0006631(fatty acid metabolic process)|GO:0006641(triglyceride metabolic process)|GO:0007155(cell adhesion)|GO:0007160(cell-matrix adhesion)|GO:0008201(heparin binding)|GO:0016337(cell-cell adhesion)|GO:…	chr6:32009196-32009137	hs|6p21.33
A_23_P78944	AMH	Homo sapiens anti-Mullerian hormone (AMH), mRNA [NM_000479]	45.9702	87.1609	47.3218	680.008	1208.77	362.454	0.000260549	11.6256	7.61384	7.27966	0.0483575	1.10381	NM_000479	NM_000479	NM_000479	Hs.112432	268	ENST00000221496	THC2477802	GO:0001546(preantral ovarian follicle growth)|GO:0001655(urogenital system development)|GO:0001880(Mullerian duct regression)|GO:0005102(receptor binding)|GO:0005160(transforming growth factor beta receptor binding)|GO:0005179(hormone activity)|GO:0005576(extracellular region)|GO:0005615(extracellular space)|GO:0005737(cytoplasm)|GO:0007267(cell-cell signaling)|GO:0007506(gonadal mesoderm develop…	chr19:2251742-2251801	hs|19p13.3
A_24_P48627	PIAS4	protein inhibitor of activated STAT, 4 [Source:HGNC Symbol;Acc:HGNC:17002] [ENST00000262971]	53.121	76.0248	63.4489	23.6685	24.2114	25.4075	0.000258114	0.384446	5.29947	-7.29153	0.0483575	1.11284	ENST00000262971		AK022481	Hs.105779	51588	ENST00000262971	THC2497298	GO:0000122(negative regulation of transcription from RNA polymerase II promoter)|GO:0003677(DNA binding)|GO:0005515(protein binding)|GO:0005634(nucleus)|GO:0005654(nucleoplasm)|GO:0005737(cytoplasm)|GO:0006351(transcription, DNA-dependent)|GO:0008270(zinc ion binding)|GO:0016055(Wnt receptor signaling pathway)|GO:0016363(nuclear matrix)|GO:0016605(PML body)|GO:0016874(ligase activity)|GO:0016925(…	chr19:4039324-4039383	hs|19p13.3
A_21_P0011361	GOLGA8R	Homo sapiens golgin A8 family, member R (GOLGA8R), mRNA [NM_001282484]	12.3071	19.1704	11.0417	4.0813	4.12618	4.01918	0.000265334	0.296179	2.90464	-7.25669	0.0487301	1.08629	NM_001282484	NM_001282484			101059918	ENST00000327271	THC2521529		chr15:30700392-30700138	hs|15q13.2
A_33_P3334384	KDM4A-AS1	Homo sapiens KDM4A antisense RNA 1 (KDM4A-AS1), long non-coding RNA [NR_033827]	41.9756	42.4409	55.2465	183.126	133.949	121.443	0.00027651	3.11644	6.34884	7.20485	0.0487301	1.04653	NR_033827	NR_033827	NR_033827	Hs.655569	100132774		THC2507010		chr1:44168387-44168328	hs|1p34.1
A_33_P3243649	LOC100131831	Homo sapiens cDNA FLJ26174 fis, clone ADG03920. [AK129685]	75.1047	77.6665	79.3359	38.4415	33.2428	35.7349	0.000274301	0.462104	5.71646	-7.2149	0.0487301	1.05426	AK129685		AK129685	Hs.625909	100131831		THC2480574		chr19:13950552-13950493	hs|19p13.13
A_21_P0000631	LOC643733	Homo sapiens caspase 4, apoptosis-related cysteine peptidase pseudogene (LOC643733), transcript variant 2, non-coding RNA [NR_034079]	55.7014	81.2201	64.4218	8.49245	15.801	17.6407	0.000288221	0.201013	4.89364	-7.15303	0.0487301	1.00647	NR_034079	NR_034079	NR_034079	Hs.713751	643733	ENST00000531091	THC2507773		chr11:104774165-104772372	hs|11q22.3
A_33_P3333177	LOC644083	PREDICTED: Homo sapiens uncharacterized LOC644083 (LOC644083), misc_RNA [XR_112044]	21.6611	18.9745	25.5533	7.88462	8.95676	6.26442	0.000285862	0.347941	3.69128	-7.16327	0.0487301	1.01441	XR_112044	XR_112044	XR_112044	Hs.653211	644083				chr1:19726923-19726982	hs|1p36.13
A_33_P3354771	MEF2BNB	MEF2B neighbor [Source:HGNC Symbol;Acc:HGNC:37247] [ENST00000591566]	142.43	93.9155	121.327	434.796	1007.63	605.041	0.000297103	5.46626	8.102	7.1153	0.0487301	0.977121	ENST00000591566		AK057161		729991	ENST00000591566	THC2479428	GO:0005515(protein binding)|GO:0007507(heart development)	chr19:19288990-19288931	hs|19p13.11
A_33_P3308626	MON1B	Homo sapiens MON1 secretory trafficking family member B (MON1B), transcript variant 1, mRNA [NM_014940]	6166.24	6760.2	6498.49	17585.2	21305	14157.7	0.000295737	2.69532	13.3749	7.12102	0.0487301	0.981581	NM_014940	NM_014940	NM_014940	Hs.513743	22879	ENST00000566455	THC2466642	GO:0005515(protein binding)|GO:0012505(endomembrane system)|GO:0016192(vesicle-mediated transport)	chr16:77229498-77229557	hs|16q23.1
A_33_P3415859	NLRC3	Homo sapiens mRNA for FLJ00398 protein. [AK090476]	11522.6	11071.5	10863.4	26393.9	31121.4	23265.5	0.000281606	2.39801	14.0756	7.182	0.0487301	1.0289	AK090476		AK090476		197358		THC2563500	GO:0003674(molecular_function)|GO:0005524(ATP binding)|GO:0005737(cytoplasm)|GO:0007249(I-kappaB kinase/NF-kappaB cascade)|GO:0031396(regulation of protein ubiquitination)|GO:0032088(negative regulation of NF-kappaB transcription factor activity)|GO:0032496(response to lipopolysaccharide)|GO:0042110(T cell activation)|GO:0043124(negative regulation of I-kappaB kinase/NF-kappaB cascade)	chr16:3612970-3612911	hs|16p13.3
A_23_P334727	NRG4	Homo sapiens neuregulin 4 (NRG4), mRNA [NM_138573]	17.9604	12.5844	10.5323	4.2098	4.28578	4.1751	0.000281738	0.316297	2.9087	-7.18141	0.0487301	1.02845	NM_138573	NM_138573	NM_138573	Hs.732438	145957	ENST00000568203	THC2727372	GO:0005102(receptor binding)|GO:0005576(extracellular region)|GO:0005615(extracellular space)|GO:0005886(plasma membrane)|GO:0007173(epidermal growth factor receptor signaling pathway)|GO:0008083(growth factor activity)|GO:0008543(fibroblast growth factor receptor signaling pathway)|GO:0016021(integral to membrane)|GO:0035556(intracellular signal transduction)|GO:0038095(Fc-epsilon receptor signa…	chr15:76301605-76301546	hs|15q24.2
A_33_P3301620	RNF32	Homo sapiens ring finger protein 32 (RNF32), transcript variant 2, mRNA [NM_001184997]	870.586	1011.19	1007.4	3173.91	5170.86	2795.28	0.000287945	3.72602	10.8569	7.15422	0.0487301	1.0074	NM_001184997	NM_001184997	NM_001184997	Hs.446194	140545	ENST00000469382	THC2771893	GO:0005515(protein binding)|GO:0005768(endosome)|GO:0008270(zinc ion binding)|GO:0016235(aggresome)	chr7:156437391-156437450	hs|7q36.3
A_23_P115467	S100A5	Homo sapiens S100 calcium binding protein A5 (S100A5), mRNA [NM_002962]	113.867	108.154	98.6807	47.1536	36.7853	47.448	0.000286085	0.407609	6.09025	-7.1623	0.0487301	1.01366	NM_002962	NM_002962	NM_002962	Hs.2960	6276	ENST00000368717	THC2481825	GO:0005507(copper ion binding)|GO:0005509(calcium ion binding)|GO:0005634(nucleus)|GO:0008270(zinc ion binding)|GO:0042803(protein homodimerization activity)|GO:0043025(neuronal cell body)	chr1:153512647-153512588	hs|1q21.3
A_23_P309837	STON2	Homo sapiens stonin 2 (STON2), transcript variant 1, mRNA [NM_033104]	22.58	18.2107	11.1364	4.14126	4.1795	4.1514	0.000292875	0.250353	3.05465	-7.1331	0.0487301	0.990987	NM_033104	NM_033104	NM_033104	Hs.14248	85439	ENST00000614646	THC2491601	GO:0002244(hemopoietic progenitor cell differentiation)|GO:0005515(protein binding)|GO:0005730(nucleolus)|GO:0005737(cytoplasm)|GO:0006886(intracellular protein transport)|GO:0008021(synaptic vesicle)|GO:0030054(cell junction)|GO:0030100(regulation of endocytosis)|GO:0030131(clathrin adaptor complex)|GO:0030136(clathrin-coated vesicle)|GO:0043005(neuron projection)|GO:0048488(synaptic vesicle end…	chr14:81743393-81743334	hs|14q31.1
A_23_P24135	TACR2	Homo sapiens tachykinin receptor 2 (TACR2), mRNA [NM_001057]	100.746	122.508	163.771	842.678	695.247	423.483	0.000269888	4.96977	8.13887	7.23527	0.0487301	1.0699	NM_001057	NM_001057	NM_001057	Hs.88372	6865	ENST00000373306	THC2620435	GO:0004995(tachykinin receptor activity)|GO:0005515(protein binding)|GO:0005886(plasma membrane)|GO:0005887(integral to plasma membrane)|GO:0006936(muscle contraction)|GO:0007217(tachykinin receptor signaling pathway)|GO:0007588(excretion)|GO:0014057(positive regulation of acetylcholine secretion)|GO:0014827(intestine smooth muscle contraction)|GO:0016497(substance K receptor activity)|GO:0033685…	chr10:71164785-71164726	hs|10q22.1
